# Supplementary material for: Lineage Range Estimation Method Reveals Fine-Scale Endemism Linked to Pleistocene Stability in Australian Rainforest Herpetofauna
Source: PLoS One. 2015 May 28;10(5):e0126274. doi: 10.1371/journal.pone.0126274 (PMC4447262; doi:10.1371/journal.pone.0126274)
Supplement: S1 Data — Count of specimens with an identified lineage, by species (XLSX) [file pone.0126274.s006.xlsx]

## Sheet: Lineage locations
Family	Genus	Species	Lineage	Lat	Long
Carphodactylidae	Carphodactylus	laevis	lin_1	-15.712	145.276
Carphodactylidae	Carphodactylus	laevis	lin_1	-15.712	145.276
Carphodactylidae	Carphodactylus	laevis	lin_3	-17.6017	145.639
Carphodactylidae	Carphodactylus	laevis	lin_3	-17.6017	145.639
Carphodactylidae	Carphodactylus	laevis	lin_2	-16.101	145.336
Carphodactylidae	Carphodactylus	laevis	lin_2	-16.101	145.336
Carphodactylidae	Carphodactylus	laevis	lin_2	-16.101	145.336
Carphodactylidae	Carphodactylus	laevis	lin_2	-16.101	145.336
Carphodactylidae	Carphodactylus	laevis	lin_2	-16.101	145.336
Carphodactylidae	Carphodactylus	laevis	lin_2	-16.101	145.336
Carphodactylidae	Carphodactylus	laevis	lin_2	-16.101	145.336
Carphodactylidae	Carphodactylus	laevis	lin_2	-16.101	145.336
Carphodactylidae	Carphodactylus	laevis	lin_2	-16.101	145.336
Carphodactylidae	Carphodactylus	laevis	lin_2	-16.101	145.336
Carphodactylidae	Carphodactylus	laevis	lin_2	-16.101	145.336
Carphodactylidae	Carphodactylus	laevis	lin_2	-16.0625	145.325
Carphodactylidae	Carphodactylus	laevis	lin_2	-16.0625	145.325
Carphodactylidae	Carphodactylus	laevis	lin_2	-16.5917	145.283
Carphodactylidae	Carphodactylus	laevis	lin_2	-16.5917	145.283
Carphodactylidae	Carphodactylus	laevis	lin_2	-16.5917	145.283
Carphodactylidae	Carphodactylus	laevis	lin_2	-16.5917	145.283
Carphodactylidae	Carphodactylus	laevis	lin_2	-16.5917	145.283
Carphodactylidae	Carphodactylus	laevis	lin_2	-16.5917	145.283
Carphodactylidae	Carphodactylus	laevis	lin_2	-16.5917	145.283
Carphodactylidae	Carphodactylus	laevis	lin_2	-16.5917	145.283
Carphodactylidae	Carphodactylus	laevis	lin_2	-15.9417	145.142
Carphodactylidae	Carphodactylus	laevis	lin_2	-15.9417	145.142
Carphodactylidae	Carphodactylus	laevis	lin_2	-15.9417	145.142
Carphodactylidae	Carphodactylus	laevis	lin_2	-15.9417	145.142
Carphodactylidae	Carphodactylus	laevis	lin_2	-15.9417	145.142
Carphodactylidae	Carphodactylus	laevis	lin_2	-16.5917	145.283
Carphodactylidae	Carphodactylus	laevis	lin_3	-17.5658	145.644
Carphodactylidae	Carphodactylus	laevis	lin_3	-17.5658	145.644
Carphodactylidae	Carphodactylus	laevis	lin_4	-17.0833	145.868
Carphodactylidae	Carphodactylus	laevis	lin_1	-15.712	145.276
Carphodactylidae	Carphodactylus	laevis	lin_3	-17.1	145.617
Carphodactylidae	Carphodactylus	laevis	lin_3	-17.1	145.617
Carphodactylidae	Carphodactylus	laevis	lin_3	-17.1	145.617
Carphodactylidae	Carphodactylus	laevis	lin_3	-17.1	145.617
Carphodactylidae	Carphodactylus	laevis	lin_3	-17.1	145.617
Carphodactylidae	Carphodactylus	laevis	lin_3	-17.1	145.617
Carphodactylidae	Carphodactylus	laevis	lin_3	-17.4258	145.483
Carphodactylidae	Carphodactylus	laevis	lin_1	-15.712	145.276
Carphodactylidae	Carphodactylus	laevis	lin_1	-15.712	145.276
Carphodactylidae	Carphodactylus	laevis	lin_2	-16.5717	145.27
Carphodactylidae	Carphodactylus	laevis	lin_3	-17.3833	145.767
Carphodactylidae	Carphodactylus	laevis	lin_3	-17.3833	145.767
Carphodactylidae	Carphodactylus	laevis	lin_3	-17.3833	145.767
Carphodactylidae	Carphodactylus	laevis	lin_3	-17.2694	145.674
Carphodactylidae	Carphodactylus	laevis	lin_3	-17.2694	145.674
Carphodactylidae	Carphodactylus	laevis	lin_3	-17.2694	145.674
Carphodactylidae	Carphodactylus	laevis	lin_3	-17.57	145.692
Carphodactylidae	Carphodactylus	laevis	lin_3	-18.2	145.767
Carphodactylidae	Carphodactylus	laevis	lin_3	-18.2	145.767
Carphodactylidae	Carphodactylus	laevis	lin_3	-17.57	145.692
Carphodactylidae	Carphodactylus	laevis	lin_3	-17.2694	145.674
Carphodactylidae	Carphodactylus	laevis	lin_3	-17.2694	145.674
Carphodactylidae	Carphodactylus	laevis	lin_3	-17.2694	145.674
Carphodactylidae	Carphodactylus	laevis	lin_3	-17.2694	145.674
Carphodactylidae	Carphodactylus	laevis	lin_3	-17.2694	145.674
Carphodactylidae	Carphodactylus	laevis	lin_2	-16.2533	145.042
Carphodactylidae	Carphodactylus	laevis	lin_2	-16.2533	145.042
Carphodactylidae	Carphodactylus	laevis	lin_2	-16.2533	145.042
Carphodactylidae	Carphodactylus	laevis	lin_2	-16.2533	145.042
Carphodactylidae	Carphodactylus	laevis	lin_2	-16.2533	145.042
Carphodactylidae	Carphodactylus	laevis	lin_2	-16.2533	145.042
Carphodactylidae	Carphodactylus	laevis	lin_3	-17.7833	145.55
Carphodactylidae	Carphodactylus	laevis	lin_3	-17.7833	145.55
Carphodactylidae	Carphodactylus	laevis	lin_1	-15.8898	145.209
Carphodactylidae	Carphodactylus	laevis	lin_1	-15.8898	145.209
Carphodactylidae	Carphodactylus	laevis	lin_1	-15.8898	145.209
Carphodactylidae	Carphodactylus	laevis	lin_1	-15.8898	145.209
Carphodactylidae	Carphodactylus	laevis	lin_2	-15.9417	145.142
Carphodactylidae	Carphodactylus	laevis	lin_2	-15.9417	145.142
Carphodactylidae	Carphodactylus	laevis	lin_2	-15.9417	145.142
Carphodactylidae	Carphodactylus	laevis	lin_2	-16.2621	145.041
Carphodactylidae	Carphodactylus	laevis	lin_2	-16.5853	145.299
Carphodactylidae	Carphodactylus	laevis	lin_3	-18.2076	145.762
Carphodactylidae	Carphodactylus	laevis	lin_3	-18.2076	145.762
Carphodactylidae	Carphodactylus	laevis	lin_3	-18.2076	145.762
Carphodactylidae	Carphodactylus	laevis	lin_3	-18.2076	145.762
Carphodactylidae	Carphodactylus	laevis	lin_3	-18.2076	145.762
Carphodactylidae	Carphodactylus	laevis	lin_3	-18.1916	145.749
Carphodactylidae	Carphodactylus	laevis	lin_3	-18.2072	145.764
Carphodactylidae	Carphodactylus	laevis	lin_3	-17.7365	145.566
Carphodactylidae	Carphodactylus	laevis	lin_3	-17.7419	145.567
Carphodactylidae	Carphodactylus	laevis	lin_3	-17.7419	145.567
Carphodactylidae	Carphodactylus	laevis	lin_3	-17.7427	145.567
Carphodactylidae	Carphodactylus	laevis	lin_3	-17.7427	145.567
Carphodactylidae	Carphodactylus	laevis	lin_3	-17.7427	145.567
Carphodactylidae	Carphodactylus	laevis	lin_3	-17.7467	145.529
Carphodactylidae	Carphodactylus	laevis	lin_3	-17.7467	145.529
Carphodactylidae	Carphodactylus	laevis	lin_3	-17.7467	145.529
Carphodactylidae	Carphodactylus	laevis	lin_3	-17.7467	145.529
Carphodactylidae	Carphodactylus	laevis	lin_3	-17.3741	145.718
Carphodactylidae	Carphodactylus	laevis	lin_3	-17.3705	145.721
Carphodactylidae	Carphodactylus	laevis	lin_3	-17.3874	145.746
Carphodactylidae	Carphodactylus	laevis	lin_2	-16.5724	145.263
Carphodactylidae	Carphodactylus	laevis	lin_2	-16.5547	145.28
Carphodactylidae	Carphodactylus	laevis	lin_2	-16.5547	145.28
Carphodactylidae	Carphodactylus	laevis	lin_2	-16.5746	145.263
Carphodactylidae	Carphodactylus	laevis	lin_2	-16.5842	145.3
Carphodactylidae	Carphodactylus	laevis	lin_2	-16.587	145.296
Carphodactylidae	Carphodactylus	laevis	lin_2	-16.5842	145.3
Carphodactylidae	Carphodactylus	laevis	lin_3	-18.2124	145.799
Carphodactylidae	Carphodactylus	laevis	lin_3	-17.3741	145.718
Carphodactylidae	Carphodactylus	laevis	lin_3	-18.2121	145.781
Carphodactylidae	Carphodactylus	laevis	lin_3	-18.2126	145.79
Carphodactylidae	Carphodactylus	laevis	lin_3	-18.2111	145.774
Carphodactylidae	Carphodactylus	laevis	lin_1	-15.7141	145.271
Carphodactylidae	Carphodactylus	laevis	lin_1	-15.7132	145.272
Carphodactylidae	Carphodactylus	laevis	lin_1	-15.7141	145.273
Carphodactylidae	Carphodactylus	laevis	lin_3	-17.2681	145.87
Carphodactylidae	Carphodactylus	laevis	lin_3	-17.2681	145.87
Carphodactylidae	Carphodactylus	laevis	lin_3	-18.169	145.724
Carphodactylidae	Carphodactylus	laevis	lin_3	-18.2124	145.799
Carphodactylidae	Carphodactylus	laevis	lin_3	-18.2124	145.799
Carphodactylidae	Carphodactylus	laevis	lin_3	-18.2124	145.799
Carphodactylidae	Carphodactylus	laevis	lin_3	-18.2072	145.764
Carphodactylidae	Carphodactylus	laevis	lin_3	-17.0418	145.615
Carphodactylidae	Carphodactylus	laevis	lin_2	-16.2771	145.066
Carphodactylidae	Carphodactylus	laevis	lin_3	-17.7424	145.531
Carphodactylidae	Carphodactylus	laevis	lin_3	-17.7424	145.531
Carphodactylidae	Carphodactylus	laevis	lin_3	-18.2076	145.762
Carphodactylidae	Carphodactylus	laevis	lin_3	-17.3804	145.761
Carphodactylidae	Carphodactylus	laevis	lin_3	-17.3804	145.761
Carphodactylidae	Carphodactylus	laevis	lin_3	-17.3722	145.773
Carphodactylidae	Carphodactylus	laevis	lin_3	-17.3722	145.773
Carphodactylidae	Carphodactylus	laevis	lin_3	-17.3809	145.739
Carphodactylidae	Carphodactylus	laevis	lin_3	-17.6545	145.717
Carphodactylidae	Carphodactylus	laevis	lin_3	-17.6981	145.522
Carphodactylidae	Carphodactylus	laevis	lin_3	-17.6981	145.522
Carphodactylidae	Carphodactylus	laevis	lin_3	-17.6981	145.522
Carphodactylidae	Carphodactylus	laevis	lin_3	-17.6981	145.522
Carphodactylidae	Carphodactylus	laevis	lin_2	-16.4711	145.32
Carphodactylidae	Carphodactylus	laevis	lin_3	-17.6533	145.716
Carphodactylidae	Carphodactylus	laevis	lin_3	-17.6533	145.716
Carphodactylidae	Carphodactylus	laevis	lin_3	-17.6034	145.632
Carphodactylidae	Carphodactylus	laevis	lin_2	-16.5845	145.303
Carphodactylidae	Carphodactylus	laevis	lin_2	-16.5776	145.306
Carphodactylidae	Carphodactylus	laevis	lin_2	-16.4714	145.324
Carphodactylidae	Carphodactylus	laevis	lin_2	-16.4714	145.324
Carphodactylidae	Carphodactylus	laevis	lin_3	-17.672	145.716
Carphodactylidae	Carphodactylus	laevis	lin_3	-17.6707	145.717
Carphodactylidae	Carphodactylus	laevis	lin_3	-17.6707	145.717
Carphodactylidae	Carphodactylus	laevis	lin_3	-17.6747	145.714
Carphodactylidae	Carphodactylus	laevis	lin_3	-17.6981	145.522
Carphodactylidae	Carphodactylus	laevis	lin_3	-17.6981	145.522
Carphodactylidae	Carphodactylus	laevis	lin_3	-17.6981	145.522
Carphodactylidae	Carphodactylus	laevis	lin_3	-17.6981	145.522
Carphodactylidae	Carphodactylus	laevis	lin_3	-17.6981	145.522
Carphodactylidae	Carphodactylus	laevis	lin_3	-17.6981	145.522
Carphodactylidae	Carphodactylus	laevis	lin_3	-17.6981	145.522
Carphodactylidae	Carphodactylus	laevis	lin_3	-17.6981	145.522
Carphodactylidae	Carphodactylus	laevis	lin_3	-17.6981	145.522
Carphodactylidae	Carphodactylus	laevis	lin_3	-17.6981	145.522
Carphodactylidae	Carphodactylus	laevis	lin_3	-17.6981	145.522
Carphodactylidae	Carphodactylus	laevis	lin_2	-16.5864	145.298
Carphodactylidae	Carphodactylus	laevis	lin_2	-16.4718	145.324
Carphodactylidae	Carphodactylus	laevis	lin_2	-16.5842	145.3
Carphodactylidae	Carphodactylus	laevis	lin_3	-17.6991	145.523
Carphodactylidae	Carphodactylus	laevis	lin_3	-18.1938	145.745
Carphodactylidae	Carphodactylus	laevis	lin_3	-17.6083	145.768
Carphodactylidae	Carphodactylus	laevis	lin_2	-16.4718	145.324
Carphodactylidae	Carphodactylus	laevis	lin_2	-16.5792	145.306
Carphodactylidae	Carphodactylus	laevis	lin_2	-16.5561	145.279
Carphodactylidae	Carphodactylus	laevis	lin_2	-16.4705	145.325
Carphodactylidae	Carphodactylus	laevis	lin_2	-16.2613	145.041
Carphodactylidae	Carphodactylus	laevis	lin_3	-17.6037	145.63
Carphodactylidae	Carphodactylus	laevis	lin_3	-17.672	145.716
Carphodactylidae	Carphodactylus	laevis	lin_2	-16.26	145.042
Carphodactylidae	Carphodactylus	laevis	lin_2	-16.2591	145.044
Carphodactylidae	Carphodactylus	laevis	lin_2	-16.2591	145.044
Carphodactylidae	Carphodactylus	laevis	lin_2	-16.2591	145.044
Carphodactylidae	Carphodactylus	laevis	lin_3	-17.6965	145.522
Carphodactylidae	Carphodactylus	laevis	lin_3	-17.6965	145.522
Carphodactylidae	Carphodactylus	laevis	lin_3	-17.7006	145.522
Carphodactylidae	Carphodactylus	laevis	lin_3	-17.7006	145.522
Carphodactylidae	Carphodactylus	laevis	lin_3	-17.7006	145.522
Carphodactylidae	Carphodactylus	laevis	lin_3	-17.7006	145.522
Carphodactylidae	Carphodactylus	laevis	lin_2	-16.2592	145.046
Carphodactylidae	Carphodactylus	laevis	lin_3	-17.701	145.52
Carphodactylidae	Carphodactylus	laevis	lin_4	-17.0917	145.878
Carphodactylidae	Carphodactylus	laevis	lin_4	-17.0833	145.868
Carphodactylidae	Carphodactylus	laevis	lin_4	-17.0804	145.865
Carphodactylidae	Carphodactylus	laevis	lin_2	-16.5856	145.301
Carphodactylidae	Carphodactylus	laevis	lin_3	-18.2105	145.793
Carphodactylidae	Carphodactylus	laevis	lin_3	-18.2129	145.79
Gekkonidae	Cyrtodactylus	adorus	adorus	-12.4639	143.271
Gekkonidae	Cyrtodactylus	adorus	adorus	-12.4858	143.274
Gekkonidae	Cyrtodactylus	adorus	adorus	-12.4858	143.274
Gekkonidae	Cyrtodactylus	adorus	adorus	-12.5	143.267
Gekkonidae	Cyrtodactylus	adorus	adorus	-12.5492	143.187
Gekkonidae	Cyrtodactylus	hoskini	hoskini	-12.7286	143.187
Gekkonidae	Cyrtodactylus	hoskini	hoskini	-12.7286	143.187
Gekkonidae	Cyrtodactylus	pronarus	pronarus	-13.75	143.317
Gekkonidae	Cyrtodactylus	pronarus	pronarus	-13.7561	143.333
Gekkonidae	Cyrtodactylus	pronarus	pronarus	-13.7561	143.333
Gekkonidae	Cyrtodactylus	pronarus	pronarus	-13.8833	143.233
Gekkonidae	Cyrtodactylus	pronarus	pronarus	-13.95	143.317
Gekkonidae	Cyrtodactylus	tuberculatus	tuberculatus	-14.1333	144.25
Gekkonidae	Cyrtodactylus	tuberculatus	tuberculatus	-14.1529	144.235
Gekkonidae	Cyrtodactylus	tuberculatus	tuberculatus	-14.25	144.45
Gekkonidae	Cyrtodactylus	tuberculatus	tuberculatus	-14.4194	144.441
Gekkonidae	Cyrtodactylus	tuberculatus	tuberculatus	-14.55	144.633
Gekkonidae	Cyrtodactylus	tuberculatus	tuberculatus	-14.7167	144.767
Gekkonidae	Cyrtodactylus	tuberculatus	tuberculatus	-15.0667	145.117
Gekkonidae	Cyrtodactylus	tuberculatus	tuberculatus	-15.0667	145.117
Gekkonidae	Cyrtodactylus	tuberculatus	tuberculatus	-15.1	145.083
Gekkonidae	Cyrtodactylus	tuberculatus	tuberculatus	-15.1	145.183
Gekkonidae	Cyrtodactylus	tuberculatus	tuberculatus	-15.1183	145.118
Gekkonidae	Cyrtodactylus	tuberculatus	tuberculatus	-15.1519	144.918
Gekkonidae	Cyrtodactylus	tuberculatus	tuberculatus	-15.1519	144.919
Gekkonidae	Cyrtodactylus	tuberculatus	tuberculatus	-15.1531	144.917
Gekkonidae	Cyrtodactylus	tuberculatus	tuberculatus	-15.3333	145.033
Gekkonidae	Cyrtodactylus	tuberculatus	tuberculatus	-15.4167	145.083
Gekkonidae	Cyrtodactylus	tuberculatus	tuberculatus	-15.423	145.118
Gekkonidae	Cyrtodactylus	tuberculatus	tuberculatus	-15.4333	145.083
Gekkonidae	Cyrtodactylus	tuberculatus	tuberculatus	-15.4333	145.117
Gekkonidae	Cyrtodactylus	tuberculatus	tuberculatus	-15.4667	145.25
Gekkonidae	Cyrtodactylus	tuberculatus	tuberculatus	-15.4667	145.25
Gekkonidae	Cyrtodactylus	tuberculatus	tuberculatus	-15.4667	145.25
Gekkonidae	Cyrtodactylus	tuberculatus	tuberculatus	-15.4667	145.25
Gekkonidae	Cyrtodactylus	tuberculatus	tuberculatus	-15.4714	145.262
Gekkonidae	Cyrtodactylus	tuberculatus	tuberculatus	-15.5	145.2
Gekkonidae	Cyrtodactylus	tuberculatus	tuberculatus	-15.5	145.2
Gekkonidae	Cyrtodactylus	tuberculatus	tuberculatus	-15.5	145.267
Gekkonidae	Cyrtodactylus	tuberculatus	tuberculatus	-15.5	145.3
Gekkonidae	Cyrtodactylus	tuberculatus	tuberculatus	-15.6483	145.133
Gekkonidae	Cyrtodactylus	tuberculatus	tuberculatus	-15.65	145.217
Gekkonidae	Cyrtodactylus	tuberculatus	tuberculatus	-15.65	145.217
Gekkonidae	Cyrtodactylus	tuberculatus	tuberculatus	-15.65	145.217
Gekkonidae	Cyrtodactylus	tuberculatus	tuberculatus	-15.6667	145.217
Gekkonidae	Cyrtodactylus	tuberculatus	tuberculatus	-15.6667	145.233
Gekkonidae	Cyrtodactylus	tuberculatus	tuberculatus	-15.6833	145.233
Gekkonidae	Cyrtodactylus	tuberculatus	tuberculatus	-15.6833	145.233
Gekkonidae	Cyrtodactylus	tuberculatus	tuberculatus	-15.7	145.2
Gekkonidae	Cyrtodactylus	tuberculatus	tuberculatus	-15.7	145.217
Gekkonidae	Cyrtodactylus	tuberculatus	tuberculatus	-15.7	145.3
Gekkonidae	Cyrtodactylus	tuberculatus	tuberculatus	-15.7572	145.252
Gekkonidae	Cyrtodactylus	tuberculatus	tuberculatus	-15.7667	145.217
Gekkonidae	Cyrtodactylus	mcdonaldi	mcdonaldi	-15.8022	145.257
Gekkonidae	Cyrtodactylus	mcdonaldi	mcdonaldi	-15.8167	145.217
Gekkonidae	Cyrtodactylus	mcdonaldi	mcdonaldi	-15.8631	145.189
Gekkonidae	Cyrtodactylus	tuberculatus	tuberculatus	-15.8667	145.317
Gekkonidae	Cyrtodactylus	mcdonaldi	mcdonaldi	-15.9167	144.833
Gekkonidae	Cyrtodactylus	mcdonaldi	mcdonaldi	-16.3	145.083
Gekkonidae	Cyrtodactylus	mcdonaldi	mcdonaldi	-16.3017	145.09
Gekkonidae	Cyrtodactylus	mcdonaldi	mcdonaldi	-16.6833	145.333
Gekkonidae	Cyrtodactylus	mcdonaldi	mcdonaldi	-16.8833	144.85
Gekkonidae	Cyrtodactylus	mcdonaldi	mcdonaldi	-17.0472	145.354
Gekkonidae	Cyrtodactylus	mcdonaldi	mcdonaldi	-17.0914	144.391
Gekkonidae	Cyrtodactylus	mcdonaldi	mcdonaldi	-17.0914	144.391
Gekkonidae	Cyrtodactylus	mcdonaldi	mcdonaldi	-17.15	144.517
Gekkonidae	Cyrtodactylus	mcdonaldi	mcdonaldi	-17.15	144.517
Gekkonidae	Cyrtodactylus	mcdonaldi	mcdonaldi	-17.1658	144.516
Gekkonidae	Cyrtodactylus	mcdonaldi	mcdonaldi	-17.1833	144.498
Gekkonidae	Cyrtodactylus	mcdonaldi	mcdonaldi	-17.185	144.499
Gekkonidae	Cyrtodactylus	mcdonaldi	mcdonaldi	-17.2667	144.617
Gekkonidae	Phyllurus	platurus	platurus	-28.48	152.97
Gekkonidae	Phyllurus	platurus	platurus	-29.48	152.67
Gekkonidae	Phyllurus	platurus	platurus	-29.48	152.67
Gekkonidae	Phyllurus	platurus	platurus	-29.68	152.93
Gekkonidae	Phyllurus	platurus	platurus	-30.1153	152.846
Gekkonidae	Phyllurus	platurus	platurus	-30.3	153.13
Gekkonidae	Phyllurus	caudiannulatus	caudiannulatus	-24.2	151.8
Gekkonidae	Phyllurus	caudiannulatus	caudiannulatus	-24.5	151.5
Gekkonidae	Phyllurus	caudiannulatus	caudiannulatus	-24.5	151.5
Gekkonidae	Phyllurus	caudiannulatus	caudiannulatus	-24.5	151.5
Gekkonidae	Phyllurus	caudiannulatus	caudiannulatus	-24.5	151.5
Gekkonidae	Phyllurus	platurus	platurus	-30.3	153.13
Gekkonidae	Phyllurus	caudiannulatus	caudiannulatus	-24.5	151.5
Gekkonidae	Phyllurus	caudiannulatus	caudiannulatus	-24.5	151.5
Gekkonidae	Phyllurus	caudiannulatus	caudiannulatus	-24.5	151.5
Gekkonidae	Phyllurus	platurus	platurus	-30.3	153.13
Gekkonidae	Phyllurus	platurus	platurus	-30.3	153.13
Gekkonidae	Phyllurus	caudiannulatus	caudiannulatus	-24.5	151.5
Gekkonidae	Phyllurus	caudiannulatus	caudiannulatus	-24.5	151.5
Gekkonidae	Phyllurus	caudiannulatus	caudiannulatus	-24.517	151.483
Gekkonidae	Phyllurus	caudiannulatus	caudiannulatus	-24.517	151.483
Gekkonidae	Phyllurus	caudiannulatus	caudiannulatus	-24.517	151.483
Gekkonidae	Phyllurus	caudiannulatus	caudiannulatus	-24.517	151.483
Gekkonidae	Phyllurus	caudiannulatus	caudiannulatus	-24.6	151.5
Gekkonidae	Phyllurus	caudiannulatus	caudiannulatus	-24.6	151.5
Gekkonidae	Phyllurus	platurus	platurus	-30.3	153.13
Gekkonidae	Phyllurus	platurus	platurus	-30.3	153.13
Gekkonidae	Phyllurus	platurus	platurus	-32.1527	146.623
Gekkonidae	Phyllurus	platurus	platurus	-32.1527	146.623
Gekkonidae	Phyllurus	platurus	platurus	-32.1527	146.623
Gekkonidae	Phyllurus	platurus	platurus	-32.1761	150.58
Gekkonidae	Phyllurus	platurus	platurus	-32.1781	150.59
Gekkonidae	Phyllurus	platurus	platurus	-32.2201	150.586
Gekkonidae	Phyllurus	platurus	platurus	-32.235	150.586
Gekkonidae	Phyllurus	platurus	platurus	-32.2352	150.553
Gekkonidae	Phyllurus	platurus	platurus	-32.2352	150.553
Gekkonidae	Phyllurus	platurus	platurus	-32.2352	150.553
Gekkonidae	Phyllurus	platurus	platurus	-32.2404	150.042
Gekkonidae	Phyllurus	platurus	platurus	-32.2454	150.578
Gekkonidae	Phyllurus	platurus	platurus	-32.2478	150.57
Gekkonidae	Phyllurus	platurus	platurus	-32.2481	150.569
Gekkonidae	Phyllurus	platurus	platurus	-32.2485	150.568
Gekkonidae	Phyllurus	platurus	platurus	-32.2578	149.918
Gekkonidae	Phyllurus	platurus	platurus	-32.2601	150.601
Gekkonidae	Phyllurus	platurus	platurus	-32.2627	150.584
Gekkonidae	Phyllurus	platurus	platurus	-32.2652	150.579
Gekkonidae	Phyllurus	platurus	platurus	-32.2654	150.568
Gekkonidae	Phyllurus	platurus	platurus	-32.2667	150.573
Gekkonidae	Phyllurus	platurus	platurus	-32.2671	150.577
Gekkonidae	Phyllurus	platurus	platurus	-32.2673	150.575
Gekkonidae	Phyllurus	platurus	platurus	-32.2678	150.577
Gekkonidae	Phyllurus	platurus	platurus	-32.2712	150.594
Gekkonidae	Phyllurus	platurus	platurus	-32.2733	150.596
Gekkonidae	Phyllurus	platurus	platurus	-32.2758	150.6
Gekkonidae	Phyllurus	platurus	platurus	-32.2841	149.842
Gekkonidae	Phyllurus	platurus	platurus	-32.2841	149.842
Gekkonidae	Phyllurus	platurus	platurus	-32.2841	149.842
Gekkonidae	Phyllurus	platurus	platurus	-32.2846	149.842
Gekkonidae	Phyllurus	platurus	platurus	-32.2846	149.842
Gekkonidae	Phyllurus	platurus	platurus	-32.2863	149.838
Gekkonidae	Phyllurus	platurus	platurus	-32.2866	150.577
Gekkonidae	Phyllurus	platurus	platurus	-32.2908	150.578
Gekkonidae	Phyllurus	platurus	platurus	-32.2988	149.866
Gekkonidae	Phyllurus	platurus	platurus	-32.299	149.866
Gekkonidae	Phyllurus	platurus	platurus	-32.299	149.866
Gekkonidae	Phyllurus	platurus	platurus	-32.3088	150.098
Gekkonidae	Phyllurus	platurus	platurus	-32.3088	150.098
Gekkonidae	Phyllurus	platurus	platurus	-32.3468	149.822
Gekkonidae	Phyllurus	platurus	platurus	-32.4153	150.607
Gekkonidae	Phyllurus	platurus	platurus	-32.4659	150.557
Gekkonidae	Phyllurus	platurus	platurus	-32.4833	150.683
Gekkonidae	Phyllurus	platurus	platurus	-32.4833	150.683
Gekkonidae	Phyllurus	platurus	platurus	-32.4833	150.683
Gekkonidae	Phyllurus	platurus	platurus	-32.4833	150.683
Gekkonidae	Phyllurus	platurus	platurus	-32.4833	150.683
Gekkonidae	Phyllurus	platurus	platurus	-32.4833	150.683
Gekkonidae	Phyllurus	platurus	platurus	-32.4833	150.683
Gekkonidae	Phyllurus	platurus	platurus	-32.5025	150.154
Gekkonidae	Phyllurus	platurus	platurus	-32.5025	150.154
Gekkonidae	Phyllurus	platurus	platurus	-32.5032	150.153
Gekkonidae	Phyllurus	platurus	platurus	-32.5093	150.762
Gekkonidae	Phyllurus	platurus	platurus	-32.5095	150.45
Gekkonidae	Phyllurus	platurus	platurus	-32.5103	150.715
Gekkonidae	Phyllurus	platurus	platurus	-32.5111	150.451
Gekkonidae	Phyllurus	platurus	platurus	-32.5132	150.32
Gekkonidae	Phyllurus	platurus	platurus	-32.5167	150.133
Gekkonidae	Phyllurus	platurus	platurus	-32.5167	150.133
Gekkonidae	Phyllurus	platurus	platurus	-32.5239	150.159
Gekkonidae	Phyllurus	platurus	platurus	-32.5239	150.159
Gekkonidae	Phyllurus	platurus	platurus	-32.5254	150.142
Gekkonidae	Phyllurus	platurus	platurus	-32.5291	150.144
Gekkonidae	Phyllurus	platurus	platurus	-32.5356	150.839
Gekkonidae	Phyllurus	platurus	platurus	-32.5375	150.602
Gekkonidae	Phyllurus	platurus	platurus	-32.539	150.821
Gekkonidae	Phyllurus	platurus	platurus	-32.5425	150.803
Gekkonidae	Phyllurus	platurus	platurus	-32.5447	150.558
Gekkonidae	Phyllurus	platurus	platurus	-32.5521	150.62
Gekkonidae	Phyllurus	platurus	platurus	-32.5565	150.124
Gekkonidae	Phyllurus	platurus	platurus	-32.5571	150.164
Gekkonidae	Phyllurus	platurus	platurus	-32.566	150.85
Gekkonidae	Phyllurus	platurus	platurus	-32.5669	150.259
Gekkonidae	Phyllurus	platurus	platurus	-32.5672	150.167
Gekkonidae	Phyllurus	platurus	platurus	-32.5793	150.257
Gekkonidae	Phyllurus	platurus	platurus	-32.5793	150.257
Gekkonidae	Phyllurus	platurus	platurus	-32.5831	150.256
Gekkonidae	Phyllurus	platurus	platurus	-32.588	150.247
Gekkonidae	Phyllurus	platurus	platurus	-32.588	150.247
Gekkonidae	Phyllurus	platurus	platurus	-32.5884	150.257
Gekkonidae	Phyllurus	platurus	platurus	-32.5941	150.89
Gekkonidae	Phyllurus	platurus	platurus	-32.5985	150.41
Gekkonidae	Phyllurus	platurus	platurus	-32.6094	150.89
Gekkonidae	Phyllurus	platurus	platurus	-32.615	150.245
Gekkonidae	Phyllurus	platurus	platurus	-32.6166	150.226
Gekkonidae	Phyllurus	platurus	platurus	-32.6387	150.942
Gekkonidae	Phyllurus	platurus	platurus	-32.6403	150.228
Gekkonidae	Phyllurus	platurus	platurus	-32.642	150.934
Gekkonidae	Phyllurus	platurus	platurus	-32.6516	150.395
Gekkonidae	Phyllurus	platurus	platurus	-32.6516	150.395
Gekkonidae	Phyllurus	platurus	platurus	-32.6542	150.726
Gekkonidae	Phyllurus	platurus	platurus	-32.6634	150.841
Gekkonidae	Phyllurus	platurus	platurus	-32.664	150.72
Gekkonidae	Phyllurus	platurus	platurus	-32.6643	150.961
Gekkonidae	Phyllurus	platurus	platurus	-32.6654	150.72
Gekkonidae	Phyllurus	platurus	platurus	-32.6654	150.72
Gekkonidae	Phyllurus	platurus	platurus	-32.6656	150.93
Gekkonidae	Phyllurus	platurus	platurus	-32.6668	150.931
Gekkonidae	Phyllurus	platurus	platurus	-32.7029	150.354
Gekkonidae	Phyllurus	platurus	platurus	-32.7033	150.161
Gekkonidae	Phyllurus	platurus	platurus	-32.7039	150.168
Gekkonidae	Phyllurus	platurus	platurus	-32.7069	150.796
Gekkonidae	Phyllurus	platurus	platurus	-32.7102	150.979
Gekkonidae	Phyllurus	platurus	platurus	-32.7323	150.595
Gekkonidae	Phyllurus	platurus	platurus	-32.7397	150.582
Gekkonidae	Phyllurus	platurus	platurus	-32.7433	150.482
Gekkonidae	Phyllurus	platurus	platurus	-32.7466	150.579
Gekkonidae	Phyllurus	platurus	platurus	-32.7502	150.579
Gekkonidae	Phyllurus	platurus	platurus	-32.7521	150.938
Gekkonidae	Phyllurus	platurus	platurus	-32.7533	150.51
Gekkonidae	Phyllurus	platurus	platurus	-32.757	150.522
Gekkonidae	Phyllurus	platurus	platurus	-32.7601	150.53
Gekkonidae	Phyllurus	platurus	platurus	-32.7615	150.544
Gekkonidae	Phyllurus	platurus	platurus	-32.7635	150.468
Gekkonidae	Phyllurus	platurus	platurus	-32.7638	150.936
Gekkonidae	Phyllurus	platurus	platurus	-32.7647	150.37
Gekkonidae	Phyllurus	platurus	platurus	-32.7682	151.057
Gekkonidae	Phyllurus	platurus	platurus	-32.7705	150.489
Gekkonidae	Phyllurus	platurus	platurus	-32.7705	150.489
Gekkonidae	Phyllurus	platurus	platurus	-32.7725	150.448
Gekkonidae	Phyllurus	platurus	platurus	-32.7771	150.367
Gekkonidae	Phyllurus	platurus	platurus	-32.7892	150.627
Gekkonidae	Phyllurus	platurus	platurus	-32.7894	150.628
Gekkonidae	Phyllurus	platurus	platurus	-32.7894	150.627
Gekkonidae	Phyllurus	platurus	platurus	-32.8053	150.436
Gekkonidae	Phyllurus	platurus	platurus	-32.8061	150.435
Gekkonidae	Phyllurus	platurus	platurus	-32.8166	150.657
Gekkonidae	Phyllurus	platurus	platurus	-32.822	150.965
Gekkonidae	Phyllurus	platurus	platurus	-32.8227	150.927
Gekkonidae	Phyllurus	platurus	platurus	-32.8244	150.922
Gekkonidae	Phyllurus	platurus	platurus	-32.825	150.929
Gekkonidae	Phyllurus	platurus	platurus	-32.8252	150.916
Gekkonidae	Phyllurus	platurus	platurus	-32.8252	150.916
Gekkonidae	Phyllurus	platurus	platurus	-32.8311	150.233
Gekkonidae	Phyllurus	platurus	platurus	-32.8313	150.19
Gekkonidae	Phyllurus	platurus	platurus	-32.8441	151.169
Gekkonidae	Phyllurus	platurus	platurus	-32.8497	151.178
Gekkonidae	Phyllurus	platurus	platurus	-32.8503	150.937
Gekkonidae	Phyllurus	platurus	platurus	-32.8504	150.337
Gekkonidae	Phyllurus	platurus	platurus	-32.8504	150.337
Gekkonidae	Phyllurus	platurus	platurus	-32.8504	150.337
Gekkonidae	Phyllurus	platurus	platurus	-32.8553	150.194
Gekkonidae	Phyllurus	platurus	platurus	-32.857	150.994
Gekkonidae	Phyllurus	platurus	platurus	-32.859	150.917
Gekkonidae	Phyllurus	platurus	platurus	-32.8605	150.23
Gekkonidae	Phyllurus	platurus	platurus	-32.8629	150.995
Gekkonidae	Phyllurus	platurus	platurus	-32.8632	150.437
Gekkonidae	Phyllurus	platurus	platurus	-32.8637	150.434
Gekkonidae	Phyllurus	platurus	platurus	-32.8642	150.432
Gekkonidae	Phyllurus	platurus	platurus	-32.8683	150.938
Gekkonidae	Phyllurus	platurus	platurus	-32.8766	150.37
Gekkonidae	Phyllurus	platurus	platurus	-32.8861	149.94
Gekkonidae	Phyllurus	platurus	platurus	-32.8907	150.84
Gekkonidae	Phyllurus	platurus	platurus	-32.8938	150.359
Gekkonidae	Phyllurus	platurus	platurus	-32.8951	150.194
Gekkonidae	Phyllurus	platurus	platurus	-32.8979	150.356
Gekkonidae	Phyllurus	platurus	platurus	-32.9059	151.332
Gekkonidae	Phyllurus	platurus	platurus	-32.911	150.466
Gekkonidae	Phyllurus	platurus	platurus	-32.9161	150.947
Gekkonidae	Phyllurus	platurus	platurus	-32.919	150.285
Gekkonidae	Phyllurus	platurus	platurus	-32.9284	151.125
Gekkonidae	Phyllurus	platurus	platurus	-32.9309	150.28
Gekkonidae	Phyllurus	platurus	platurus	-32.9358	150.461
Gekkonidae	Phyllurus	platurus	platurus	-32.9358	150.461
Gekkonidae	Phyllurus	platurus	platurus	-32.9358	150.461
Gekkonidae	Phyllurus	platurus	platurus	-32.9396	151.204
Gekkonidae	Phyllurus	platurus	platurus	-32.9397	151.205
Gekkonidae	Phyllurus	platurus	platurus	-32.9397	150.928
Gekkonidae	Phyllurus	platurus	platurus	-32.9419	150.937
Gekkonidae	Phyllurus	platurus	platurus	-32.9422	150.452
Gekkonidae	Phyllurus	platurus	platurus	-32.9422	150.452
Gekkonidae	Phyllurus	platurus	platurus	-32.9443	150.209
Gekkonidae	Phyllurus	platurus	platurus	-32.95	151.216
Gekkonidae	Phyllurus	platurus	platurus	-32.9509	151.196
Gekkonidae	Phyllurus	platurus	platurus	-32.9513	150.215
Gekkonidae	Phyllurus	platurus	platurus	-32.9517	150.347
Gekkonidae	Phyllurus	platurus	platurus	-32.9523	150.516
Gekkonidae	Phyllurus	platurus	platurus	-32.9538	150.996
Gekkonidae	Phyllurus	platurus	platurus	-32.9547	150.477
Gekkonidae	Phyllurus	platurus	platurus	-32.9556	150.219
Gekkonidae	Phyllurus	platurus	platurus	-32.9594	151.494
Gekkonidae	Phyllurus	platurus	platurus	-32.9623	150.346
Gekkonidae	Phyllurus	platurus	platurus	-32.9627	151.496
Gekkonidae	Phyllurus	platurus	platurus	-32.9643	150.577
Gekkonidae	Phyllurus	platurus	platurus	-32.9643	150.577
Gekkonidae	Phyllurus	platurus	platurus	-32.9652	151.01
Gekkonidae	Phyllurus	platurus	platurus	-32.967	150.375
Gekkonidae	Phyllurus	platurus	platurus	-32.9687	150.37
Gekkonidae	Phyllurus	platurus	platurus	-32.9705	150.37
Gekkonidae	Phyllurus	platurus	platurus	-32.9709	150.369
Gekkonidae	Phyllurus	platurus	platurus	-32.9738	150.287
Gekkonidae	Phyllurus	platurus	platurus	-32.9745	151.469
Gekkonidae	Phyllurus	platurus	platurus	-32.975	150.686
Gekkonidae	Phyllurus	platurus	platurus	-32.9762	150.456
Gekkonidae	Phyllurus	platurus	platurus	-32.9771	150.452
Gekkonidae	Phyllurus	platurus	platurus	-32.9794	150.448
Gekkonidae	Phyllurus	platurus	platurus	-32.9796	150.448
Gekkonidae	Phyllurus	platurus	platurus	-32.9799	150.448
Gekkonidae	Phyllurus	platurus	platurus	-32.9806	151.222
Gekkonidae	Phyllurus	platurus	platurus	-32.9821	150.557
Gekkonidae	Phyllurus	platurus	platurus	-32.9821	150.557
Gekkonidae	Phyllurus	platurus	platurus	-32.983	151.35
Gekkonidae	Phyllurus	platurus	platurus	-32.9832	150.445
Gekkonidae	Phyllurus	platurus	platurus	-32.9832	150.445
Gekkonidae	Phyllurus	platurus	platurus	-32.986	151.466
Gekkonidae	Phyllurus	platurus	platurus	-32.9874	151.462
Gekkonidae	Phyllurus	platurus	platurus	-32.9878	151.459
Gekkonidae	Phyllurus	platurus	platurus	-33	151.308
Gekkonidae	Phyllurus	platurus	platurus	-33	151.308
Gekkonidae	Phyllurus	platurus	platurus	-33	151.308
Gekkonidae	Phyllurus	platurus	platurus	-33.0022	151.395
Gekkonidae	Phyllurus	platurus	platurus	-33.0022	151.395
Gekkonidae	Phyllurus	platurus	platurus	-33.0126	150.216
Gekkonidae	Phyllurus	platurus	platurus	-33.0136	150.273
Gekkonidae	Phyllurus	platurus	platurus	-33.0138	150.273
Gekkonidae	Phyllurus	platurus	platurus	-33.0154	151.43
Gekkonidae	Phyllurus	platurus	platurus	-33.0262	151.43
Gekkonidae	Phyllurus	platurus	platurus	-33.033	151.333
Gekkonidae	Phyllurus	platurus	platurus	-33.033	151.266
Gekkonidae	Phyllurus	platurus	platurus	-33.033	151.266
Gekkonidae	Phyllurus	platurus	platurus	-33.0355	151.001
Gekkonidae	Phyllurus	platurus	platurus	-33.0355	151.001
Gekkonidae	Phyllurus	platurus	platurus	-33.0371	150.391
Gekkonidae	Phyllurus	platurus	platurus	-33.0453	151.055
Gekkonidae	Phyllurus	platurus	platurus	-33.0551	150.617
Gekkonidae	Phyllurus	platurus	platurus	-33.0577	150.408
Gekkonidae	Phyllurus	platurus	platurus	-33.0586	151.257
Gekkonidae	Phyllurus	platurus	platurus	-33.0653	151.292
Gekkonidae	Phyllurus	platurus	platurus	-33.0681	150.603
Gekkonidae	Phyllurus	platurus	platurus	-33.0686	150.61
Gekkonidae	Phyllurus	platurus	platurus	-33.0693	151.208
Gekkonidae	Phyllurus	platurus	platurus	-33.0703	151.252
Gekkonidae	Phyllurus	platurus	platurus	-33.0705	151.252
Gekkonidae	Phyllurus	platurus	platurus	-33.0718	151.254
Gekkonidae	Phyllurus	platurus	platurus	-33.0739	151.326
Gekkonidae	Phyllurus	platurus	platurus	-33.0783	151.329
Gekkonidae	Phyllurus	platurus	platurus	-33.0786	151.37
Gekkonidae	Phyllurus	platurus	platurus	-33.0803	150.628
Gekkonidae	Phyllurus	platurus	platurus	-33.0814	151.274
Gekkonidae	Phyllurus	platurus	platurus	-33.0874	151.418
Gekkonidae	Phyllurus	platurus	platurus	-33.0929	150.794
Gekkonidae	Phyllurus	platurus	platurus	-33.0942	151.394
Gekkonidae	Phyllurus	platurus	platurus	-33.0945	151.116
Gekkonidae	Phyllurus	platurus	platurus	-33.0945	151.116
Gekkonidae	Phyllurus	platurus	platurus	-33.1	151.216
Gekkonidae	Phyllurus	platurus	platurus	-33.1	151.216
Gekkonidae	Phyllurus	platurus	platurus	-33.1005	151.339
Gekkonidae	Phyllurus	platurus	platurus	-33.1029	151.319
Gekkonidae	Phyllurus	platurus	platurus	-33.1033	150.903
Gekkonidae	Phyllurus	platurus	platurus	-33.1033	150.903
Gekkonidae	Phyllurus	platurus	platurus	-33.1068	150.699
Gekkonidae	Phyllurus	platurus	platurus	-33.108	150.913
Gekkonidae	Phyllurus	platurus	platurus	-33.1084	150.913
Gekkonidae	Phyllurus	platurus	platurus	-33.1122	150.018
Gekkonidae	Phyllurus	platurus	platurus	-33.1124	151.383
Gekkonidae	Phyllurus	platurus	platurus	-33.1132	150.863
Gekkonidae	Phyllurus	platurus	platurus	-33.1146	151.343
Gekkonidae	Phyllurus	platurus	platurus	-33.1155	151.23
Gekkonidae	Phyllurus	platurus	platurus	-33.1158	151.381
Gekkonidae	Phyllurus	platurus	platurus	-33.1173	151.343
Gekkonidae	Phyllurus	platurus	platurus	-33.1203	150.873
Gekkonidae	Phyllurus	platurus	platurus	-33.1203	150.873
Gekkonidae	Phyllurus	platurus	platurus	-33.1224	150.899
Gekkonidae	Phyllurus	platurus	platurus	-33.1224	150.899
Gekkonidae	Phyllurus	platurus	platurus	-33.1229	151.378
Gekkonidae	Phyllurus	platurus	platurus	-33.1232	151.402
Gekkonidae	Phyllurus	platurus	platurus	-33.1237	151.37
Gekkonidae	Phyllurus	platurus	platurus	-33.1241	151.365
Gekkonidae	Phyllurus	platurus	platurus	-33.1285	151.373
Gekkonidae	Phyllurus	platurus	platurus	-33.13	150.952
Gekkonidae	Phyllurus	platurus	platurus	-33.13	150.952
Gekkonidae	Phyllurus	platurus	platurus	-33.133	150.283
Gekkonidae	Phyllurus	platurus	platurus	-33.133	150.283
Gekkonidae	Phyllurus	platurus	platurus	-33.133	150.283
Gekkonidae	Phyllurus	platurus	platurus	-33.1381	151.37
Gekkonidae	Phyllurus	platurus	platurus	-33.1396	150.863
Gekkonidae	Phyllurus	platurus	platurus	-33.1475	151.322
Gekkonidae	Phyllurus	platurus	platurus	-33.1475	151.322
Gekkonidae	Phyllurus	platurus	platurus	-33.1497	151.324
Gekkonidae	Phyllurus	platurus	platurus	-33.1497	151.323
Gekkonidae	Phyllurus	platurus	platurus	-33.1497	151.323
Gekkonidae	Phyllurus	platurus	platurus	-33.1497	151.324
Gekkonidae	Phyllurus	platurus	platurus	-33.1497	151.324
Gekkonidae	Phyllurus	platurus	platurus	-33.1497	151.324
Gekkonidae	Phyllurus	platurus	platurus	-33.1497	151.324
Gekkonidae	Phyllurus	platurus	platurus	-33.1498	151.323
Gekkonidae	Phyllurus	platurus	platurus	-33.1498	151.323
Gekkonidae	Phyllurus	platurus	platurus	-33.1498	151.324
Gekkonidae	Phyllurus	platurus	platurus	-33.1499	151.324
Gekkonidae	Phyllurus	platurus	platurus	-33.1499	151.325
Gekkonidae	Phyllurus	platurus	platurus	-33.1499	151.325
Gekkonidae	Phyllurus	platurus	platurus	-33.1499	151.323
Gekkonidae	Phyllurus	platurus	platurus	-33.1499	151.325
Gekkonidae	Phyllurus	platurus	platurus	-33.1499	151.322
Gekkonidae	Phyllurus	platurus	platurus	-33.15	151.325
Gekkonidae	Phyllurus	platurus	platurus	-33.15	151.325
Gekkonidae	Phyllurus	platurus	platurus	-33.15	151.325
Gekkonidae	Phyllurus	platurus	platurus	-33.1501	151.322
Gekkonidae	Phyllurus	platurus	platurus	-33.1501	151.323
Gekkonidae	Phyllurus	platurus	platurus	-33.1509	151.321
Gekkonidae	Phyllurus	platurus	platurus	-33.1539	150.866
Gekkonidae	Phyllurus	platurus	platurus	-33.1663	151.138
Gekkonidae	Phyllurus	platurus	platurus	-33.1663	151.138
Gekkonidae	Phyllurus	platurus	platurus	-33.1663	151.138
Gekkonidae	Phyllurus	platurus	platurus	-33.1672	151.187
Gekkonidae	Phyllurus	platurus	platurus	-33.1681	151.186
Gekkonidae	Phyllurus	platurus	platurus	-33.1687	151.319
Gekkonidae	Phyllurus	platurus	platurus	-33.1687	151.319
Gekkonidae	Phyllurus	platurus	platurus	-33.1687	151.319
Gekkonidae	Phyllurus	platurus	platurus	-33.1687	151.319
Gekkonidae	Phyllurus	platurus	platurus	-33.1687	151.319
Gekkonidae	Phyllurus	platurus	platurus	-33.1687	151.319
Gekkonidae	Phyllurus	platurus	platurus	-33.1688	151.191
Gekkonidae	Phyllurus	platurus	platurus	-33.169	150.054
Gekkonidae	Phyllurus	platurus	platurus	-33.1693	151.192
Gekkonidae	Phyllurus	platurus	platurus	-33.17	151.132
Gekkonidae	Phyllurus	platurus	platurus	-33.174	150.28
Gekkonidae	Phyllurus	platurus	platurus	-33.1753	150.277
Gekkonidae	Phyllurus	platurus	platurus	-33.1754	150.253
Gekkonidae	Phyllurus	platurus	platurus	-33.1754	150.253
Gekkonidae	Phyllurus	platurus	platurus	-33.1756	150.252
Gekkonidae	Phyllurus	platurus	platurus	-33.1776	151.173
Gekkonidae	Phyllurus	platurus	platurus	-33.1822	151.257
Gekkonidae	Phyllurus	platurus	platurus	-33.1876	150.61
Gekkonidae	Phyllurus	platurus	platurus	-33.1929	151.067
Gekkonidae	Phyllurus	platurus	platurus	-33.2028	150.305
Gekkonidae	Phyllurus	platurus	platurus	-33.2038	151.158
Gekkonidae	Phyllurus	platurus	platurus	-33.2049	150.366
Gekkonidae	Phyllurus	platurus	platurus	-33.2055	151.33
Gekkonidae	Phyllurus	platurus	platurus	-33.2063	150.295
Gekkonidae	Phyllurus	platurus	platurus	-33.2093	151.164
Gekkonidae	Phyllurus	platurus	platurus	-33.2095	151.165
Gekkonidae	Phyllurus	platurus	platurus	-33.2103	150.253
Gekkonidae	Phyllurus	platurus	platurus	-33.2145	150.565
Gekkonidae	Phyllurus	platurus	platurus	-33.2145	150.565
Gekkonidae	Phyllurus	platurus	platurus	-33.2169	151.335
Gekkonidae	Phyllurus	platurus	platurus	-33.22	151.327
Gekkonidae	Phyllurus	platurus	platurus	-33.2218	150.042
Gekkonidae	Phyllurus	platurus	platurus	-33.2319	151.169
Gekkonidae	Phyllurus	platurus	platurus	-33.232	150.246
Gekkonidae	Phyllurus	platurus	platurus	-33.2402	151.171
Gekkonidae	Phyllurus	platurus	platurus	-33.2452	151.173
Gekkonidae	Phyllurus	platurus	platurus	-33.2468	151.148
Gekkonidae	Phyllurus	platurus	platurus	-33.2486	150.222
Gekkonidae	Phyllurus	platurus	platurus	-33.2486	150.222
Gekkonidae	Phyllurus	platurus	platurus	-33.2488	151.16
Gekkonidae	Phyllurus	platurus	platurus	-33.2508	150.624
Gekkonidae	Phyllurus	platurus	platurus	-33.2508	150.624
Gekkonidae	Phyllurus	platurus	platurus	-33.2555	150.608
Gekkonidae	Phyllurus	platurus	platurus	-33.2584	151.191
Gekkonidae	Phyllurus	platurus	platurus	-33.2626	151.303
Gekkonidae	Phyllurus	platurus	platurus	-33.2634	151.311
Gekkonidae	Phyllurus	platurus	platurus	-33.2718	151.072
Gekkonidae	Phyllurus	platurus	platurus	-33.2722	150.896
Gekkonidae	Phyllurus	platurus	platurus	-33.2722	150.896
Gekkonidae	Phyllurus	platurus	platurus	-33.2733	150.572
Gekkonidae	Phyllurus	platurus	platurus	-33.2743	150.898
Gekkonidae	Phyllurus	platurus	platurus	-33.2743	150.898
Gekkonidae	Phyllurus	platurus	platurus	-33.2753	151.286
Gekkonidae	Phyllurus	platurus	platurus	-33.2769	151.282
Gekkonidae	Phyllurus	platurus	platurus	-33.2793	151.301
Gekkonidae	Phyllurus	platurus	platurus	-33.2809	151.298
Gekkonidae	Phyllurus	platurus	platurus	-33.283	151.333
Gekkonidae	Phyllurus	platurus	platurus	-33.283	151.333
Gekkonidae	Phyllurus	platurus	platurus	-33.2838	151.318
Gekkonidae	Phyllurus	platurus	platurus	-33.2844	151.378
Gekkonidae	Phyllurus	platurus	platurus	-33.2845	151.389
Gekkonidae	Phyllurus	platurus	platurus	-33.2846	151.308
Gekkonidae	Phyllurus	platurus	platurus	-33.2849	151.314
Gekkonidae	Phyllurus	platurus	platurus	-33.2881	151.306
Gekkonidae	Phyllurus	platurus	platurus	-33.2893	150.579
Gekkonidae	Phyllurus	platurus	platurus	-33.2908	151.302
Gekkonidae	Phyllurus	platurus	platurus	-33.2916	150.575
Gekkonidae	Phyllurus	platurus	platurus	-33.2916	150.575
Gekkonidae	Phyllurus	platurus	platurus	-33.2975	151.314
Gekkonidae	Phyllurus	platurus	platurus	-33.3	151.5
Gekkonidae	Phyllurus	platurus	platurus	-33.3012	151.362
Gekkonidae	Phyllurus	platurus	platurus	-33.3017	151.363
Gekkonidae	Phyllurus	platurus	platurus	-33.3017	150.741
Gekkonidae	Phyllurus	platurus	platurus	-33.3053	151.404
Gekkonidae	Phyllurus	platurus	platurus	-33.306	150.271
Gekkonidae	Phyllurus	platurus	platurus	-33.3078	150.767
Gekkonidae	Phyllurus	platurus	platurus	-33.3175	151.35
Gekkonidae	Phyllurus	platurus	platurus	-33.3219	150.68
Gekkonidae	Phyllurus	platurus	platurus	-33.3221	151.297
Gekkonidae	Phyllurus	platurus	platurus	-33.3237	150.57
Gekkonidae	Phyllurus	platurus	platurus	-33.3301	151.295
Gekkonidae	Phyllurus	platurus	platurus	-33.3407	150.912
Gekkonidae	Phyllurus	platurus	platurus	-33.3429	150.59
Gekkonidae	Phyllurus	platurus	platurus	-33.3591	150.933
Gekkonidae	Phyllurus	platurus	platurus	-33.366	151.366
Gekkonidae	Phyllurus	platurus	platurus	-33.366	151.366
Gekkonidae	Phyllurus	platurus	platurus	-33.366	151.332
Gekkonidae	Phyllurus	platurus	platurus	-33.37	151.26
Gekkonidae	Phyllurus	platurus	platurus	-33.37	151.26
Gekkonidae	Phyllurus	platurus	platurus	-33.3736	150.912
Gekkonidae	Phyllurus	platurus	platurus	-33.3765	150.369
Gekkonidae	Phyllurus	platurus	platurus	-33.383	151.333
Gekkonidae	Phyllurus	platurus	platurus	-33.383	151.383
Gekkonidae	Phyllurus	platurus	platurus	-33.39	151.34
Gekkonidae	Phyllurus	platurus	platurus	-33.39	151.34
Gekkonidae	Phyllurus	platurus	platurus	-33.3915	151.015
Gekkonidae	Phyllurus	platurus	platurus	-33.3926	151.237
Gekkonidae	Phyllurus	platurus	platurus	-33.3934	150.837
Gekkonidae	Phyllurus	platurus	platurus	-33.3958	150.979
Gekkonidae	Phyllurus	platurus	platurus	-33.3987	151.02
Gekkonidae	Phyllurus	platurus	platurus	-33.4002	151.48
Gekkonidae	Phyllurus	platurus	platurus	-33.4011	151.444
Gekkonidae	Phyllurus	platurus	platurus	-33.4024	151.443
Gekkonidae	Phyllurus	platurus	platurus	-33.4033	151.442
Gekkonidae	Phyllurus	platurus	platurus	-33.4119	151.28
Gekkonidae	Phyllurus	platurus	platurus	-33.4159	151.437
Gekkonidae	Phyllurus	platurus	platurus	-33.416	151.15
Gekkonidae	Phyllurus	platurus	platurus	-33.4238	151.239
Gekkonidae	Phyllurus	platurus	platurus	-33.4241	151.417
Gekkonidae	Phyllurus	platurus	platurus	-33.43	151.35
Gekkonidae	Phyllurus	platurus	platurus	-33.433	151.333
Gekkonidae	Phyllurus	platurus	platurus	-33.433	151.35
Gekkonidae	Phyllurus	platurus	platurus	-33.433	151.35
Gekkonidae	Phyllurus	platurus	platurus	-33.433	151.333
Gekkonidae	Phyllurus	platurus	platurus	-33.433	151.35
Gekkonidae	Phyllurus	platurus	platurus	-33.433	151.333
Gekkonidae	Phyllurus	platurus	platurus	-33.433	151.333
Gekkonidae	Phyllurus	platurus	platurus	-33.433	151.333
Gekkonidae	Phyllurus	platurus	platurus	-33.433	151.333
Gekkonidae	Phyllurus	platurus	platurus	-33.433	151.333
Gekkonidae	Phyllurus	platurus	platurus	-33.433	151.333
Gekkonidae	Phyllurus	platurus	platurus	-33.4357	150.729
Gekkonidae	Phyllurus	platurus	platurus	-33.4373	151.215
Gekkonidae	Phyllurus	platurus	platurus	-33.4482	150.545
Gekkonidae	Phyllurus	platurus	platurus	-33.45	151.45
Gekkonidae	Phyllurus	platurus	platurus	-33.45	151.166
Gekkonidae	Phyllurus	platurus	platurus	-33.4505	151.382
Gekkonidae	Phyllurus	platurus	platurus	-33.4546	151.295
Gekkonidae	Phyllurus	platurus	platurus	-33.4654	151.093
Gekkonidae	Phyllurus	platurus	platurus	-33.483	151.333
Gekkonidae	Phyllurus	platurus	platurus	-33.483	151.35
Gekkonidae	Phyllurus	platurus	platurus	-33.483	150.133
Gekkonidae	Phyllurus	platurus	platurus	-33.4866	150.609
Gekkonidae	Phyllurus	platurus	platurus	-33.4914	151.414
Gekkonidae	Phyllurus	platurus	platurus	-33.4914	151.414
Gekkonidae	Phyllurus	platurus	platurus	-33.4917	151.306
Gekkonidae	Phyllurus	platurus	platurus	-33.4917	151.306
Gekkonidae	Phyllurus	platurus	platurus	-33.5	151.15
Gekkonidae	Phyllurus	platurus	platurus	-33.5	150.9
Gekkonidae	Phyllurus	platurus	platurus	-33.5041	150.941
Gekkonidae	Phyllurus	platurus	platurus	-33.5041	150.941
Gekkonidae	Phyllurus	platurus	platurus	-33.5118	151.39
Gekkonidae	Phyllurus	platurus	platurus	-33.5127	151.291
Gekkonidae	Phyllurus	platurus	platurus	-33.5157	150.939
Gekkonidae	Phyllurus	platurus	platurus	-33.5157	150.939
Gekkonidae	Phyllurus	platurus	platurus	-33.5159	150.591
Gekkonidae	Phyllurus	platurus	platurus	-33.5185	151.417
Gekkonidae	Phyllurus	platurus	platurus	-33.5199	151.257
Gekkonidae	Phyllurus	platurus	platurus	-33.523	151.385
Gekkonidae	Phyllurus	platurus	platurus	-33.537	150.905
Gekkonidae	Phyllurus	platurus	platurus	-33.5403	151.293
Gekkonidae	Phyllurus	platurus	platurus	-33.5449	150.558
Gekkonidae	Phyllurus	platurus	platurus	-33.55	151.216
Gekkonidae	Phyllurus	platurus	platurus	-33.5518	150.611
Gekkonidae	Phyllurus	platurus	platurus	-33.5518	150.611
Gekkonidae	Phyllurus	platurus	platurus	-33.5518	150.611
Gekkonidae	Phyllurus	platurus	platurus	-33.5536	150.892
Gekkonidae	Phyllurus	platurus	platurus	-33.5629	150.613
Gekkonidae	Phyllurus	platurus	platurus	-33.5629	150.613
Gekkonidae	Phyllurus	platurus	platurus	-33.5748	150.615
Gekkonidae	Phyllurus	platurus	platurus	-33.5748	150.615
Gekkonidae	Phyllurus	platurus	platurus	-33.5803	151.327
Gekkonidae	Phyllurus	platurus	platurus	-33.5803	151.327
Gekkonidae	Phyllurus	platurus	platurus	-33.5803	151.327
Gekkonidae	Phyllurus	platurus	platurus	-33.5803	151.327
Gekkonidae	Phyllurus	platurus	platurus	-33.5809	151.328
Gekkonidae	Phyllurus	platurus	platurus	-33.5813	151.328
Gekkonidae	Phyllurus	platurus	platurus	-33.5813	151.328
Gekkonidae	Phyllurus	platurus	platurus	-33.5813	151.328
Gekkonidae	Phyllurus	platurus	platurus	-33.5813	151.328
Gekkonidae	Phyllurus	platurus	platurus	-33.5813	151.328
Gekkonidae	Phyllurus	platurus	platurus	-33.5813	151.328
Gekkonidae	Phyllurus	platurus	platurus	-33.5869	150.616
Gekkonidae	Phyllurus	platurus	platurus	-33.5999	150.617
Gekkonidae	Phyllurus	platurus	platurus	-33.6093	150.646
Gekkonidae	Phyllurus	platurus	platurus	-33.611	151.324
Gekkonidae	Phyllurus	platurus	platurus	-33.6143	150.656
Gekkonidae	Phyllurus	platurus	platurus	-33.6167	151.033
Gekkonidae	Phyllurus	platurus	platurus	-33.6167	151.033
Gekkonidae	Phyllurus	platurus	platurus	-33.6271	151.055
Gekkonidae	Phyllurus	platurus	platurus	-33.635	151.142
Gekkonidae	Phyllurus	platurus	platurus	-33.6352	151.316
Gekkonidae	Phyllurus	platurus	platurus	-33.6353	151.316
Gekkonidae	Phyllurus	platurus	platurus	-33.6355	151.142
Gekkonidae	Phyllurus	platurus	platurus	-33.6364	150.611
Gekkonidae	Phyllurus	platurus	platurus	-33.6367	150.598
Gekkonidae	Phyllurus	platurus	platurus	-33.6394	150.569
Gekkonidae	Phyllurus	platurus	platurus	-33.6403	150.534
Gekkonidae	Phyllurus	platurus	platurus	-33.6418	151
Gekkonidae	Phyllurus	platurus	platurus	-33.6427	150.505
Gekkonidae	Phyllurus	platurus	platurus	-33.6428	150.577
Gekkonidae	Phyllurus	platurus	platurus	-33.6464	151.151
Gekkonidae	Phyllurus	platurus	platurus	-33.6483	150.615
Gekkonidae	Phyllurus	platurus	platurus	-33.6483	151.283
Gekkonidae	Phyllurus	platurus	platurus	-33.65	151.133
Gekkonidae	Phyllurus	platurus	platurus	-33.65	151.033
Gekkonidae	Phyllurus	platurus	platurus	-33.65	151.033
Gekkonidae	Phyllurus	platurus	platurus	-33.65	151.033
Gekkonidae	Phyllurus	platurus	platurus	-33.65	151.033
Gekkonidae	Phyllurus	platurus	platurus	-33.65	151.033
Gekkonidae	Phyllurus	platurus	platurus	-33.65	151.033
Gekkonidae	Phyllurus	platurus	platurus	-33.65	151.033
Gekkonidae	Phyllurus	platurus	platurus	-33.65	151.28
Gekkonidae	Phyllurus	platurus	platurus	-33.6501	151.28
Gekkonidae	Phyllurus	platurus	platurus	-33.6506	151.315
Gekkonidae	Phyllurus	platurus	platurus	-33.6547	151.285
Gekkonidae	Phyllurus	platurus	platurus	-33.6547	151.102
Gekkonidae	Phyllurus	platurus	platurus	-33.6547	151.102
Gekkonidae	Phyllurus	platurus	platurus	-33.6547	151.102
Gekkonidae	Phyllurus	platurus	platurus	-33.6553	151.157
Gekkonidae	Phyllurus	platurus	platurus	-33.6559	151.275
Gekkonidae	Phyllurus	platurus	platurus	-33.6559	151.281
Gekkonidae	Phyllurus	platurus	platurus	-33.6579	150.485
Gekkonidae	Phyllurus	platurus	platurus	-33.6605	150.529
Gekkonidae	Phyllurus	platurus	platurus	-33.6605	150.529
Gekkonidae	Phyllurus	platurus	platurus	-33.6609	150.527
Gekkonidae	Phyllurus	platurus	platurus	-33.6609	150.527
Gekkonidae	Phyllurus	platurus	platurus	-33.6619	150.486
Gekkonidae	Phyllurus	platurus	platurus	-33.6619	150.486
Gekkonidae	Phyllurus	platurus	platurus	-33.6628	150.606
Gekkonidae	Phyllurus	platurus	platurus	-33.6631	150.927
Gekkonidae	Phyllurus	platurus	platurus	-33.6632	150.488
Gekkonidae	Phyllurus	platurus	platurus	-33.6644	150.923
Gekkonidae	Phyllurus	platurus	platurus	-33.6657	151.012
Gekkonidae	Phyllurus	platurus	platurus	-33.666	151.3
Gekkonidae	Phyllurus	platurus	platurus	-33.666	151.083
Gekkonidae	Phyllurus	platurus	platurus	-33.666	151.25
Gekkonidae	Phyllurus	platurus	platurus	-33.666	151.25
Gekkonidae	Phyllurus	platurus	platurus	-33.667	151.154
Gekkonidae	Phyllurus	platurus	platurus	-33.6673	150.522
Gekkonidae	Phyllurus	platurus	platurus	-33.6678	150.521
Gekkonidae	Phyllurus	platurus	platurus	-33.6719	150.368
Gekkonidae	Phyllurus	platurus	platurus	-33.6727	150.489
Gekkonidae	Phyllurus	platurus	platurus	-33.6829	151.177
Gekkonidae	Phyllurus	platurus	platurus	-33.683	150.283
Gekkonidae	Phyllurus	platurus	platurus	-33.683	150.566
Gekkonidae	Phyllurus	platurus	platurus	-33.683	151.116
Gekkonidae	Phyllurus	platurus	platurus	-33.683	151.233
Gekkonidae	Phyllurus	platurus	platurus	-33.6844	151.249
Gekkonidae	Phyllurus	platurus	platurus	-33.6846	151.279
Gekkonidae	Phyllurus	platurus	platurus	-33.6847	150.496
Gekkonidae	Phyllurus	platurus	platurus	-33.685	150.503
Gekkonidae	Phyllurus	platurus	platurus	-33.6886	150.995
Gekkonidae	Phyllurus	platurus	platurus	-33.689	151.232
Gekkonidae	Phyllurus	platurus	platurus	-33.689	151.232
Gekkonidae	Phyllurus	platurus	platurus	-33.6895	151.019
Gekkonidae	Phyllurus	platurus	platurus	-33.6919	151.179
Gekkonidae	Phyllurus	platurus	platurus	-33.6923	151.233
Gekkonidae	Phyllurus	platurus	platurus	-33.6928	151.281
Gekkonidae	Phyllurus	platurus	platurus	-33.6947	150.496
Gekkonidae	Phyllurus	platurus	platurus	-33.6955	150.61
Gekkonidae	Phyllurus	platurus	platurus	-33.6975	150.51
Gekkonidae	Phyllurus	platurus	platurus	-33.7	151.1
Gekkonidae	Phyllurus	platurus	platurus	-33.7	151.1
Gekkonidae	Phyllurus	platurus	platurus	-33.7	151.27
Gekkonidae	Phyllurus	platurus	platurus	-33.7	151.27
Gekkonidae	Phyllurus	platurus	platurus	-33.7	151.27
Gekkonidae	Phyllurus	platurus	platurus	-33.7	151.27
Gekkonidae	Phyllurus	platurus	platurus	-33.7005	150.974
Gekkonidae	Phyllurus	platurus	platurus	-33.7048	150.48
Gekkonidae	Phyllurus	platurus	platurus	-33.7056	151.285
Gekkonidae	Phyllurus	platurus	platurus	-33.706	151.163
Gekkonidae	Phyllurus	platurus	platurus	-33.7083	151.142
Gekkonidae	Phyllurus	platurus	platurus	-33.7097	151.037
Gekkonidae	Phyllurus	platurus	platurus	-33.7154	151.142
Gekkonidae	Phyllurus	platurus	platurus	-33.7158	151.17
Gekkonidae	Phyllurus	platurus	platurus	-33.716	151.3
Gekkonidae	Phyllurus	platurus	platurus	-33.716	151.266
Gekkonidae	Phyllurus	platurus	platurus	-33.716	151.3
Gekkonidae	Phyllurus	platurus	platurus	-33.716	150.433
Gekkonidae	Phyllurus	platurus	platurus	-33.716	150.366
Gekkonidae	Phyllurus	platurus	platurus	-33.716	151.116
Gekkonidae	Phyllurus	platurus	platurus	-33.7178	151.151
Gekkonidae	Phyllurus	platurus	platurus	-33.7196	151.278
Gekkonidae	Phyllurus	platurus	platurus	-33.72	150.37
Gekkonidae	Phyllurus	platurus	platurus	-33.72	150.37
Gekkonidae	Phyllurus	platurus	platurus	-33.7222	151.281
Gekkonidae	Phyllurus	platurus	platurus	-33.7305	150.286
Gekkonidae	Phyllurus	platurus	platurus	-33.7313	151.175
Gekkonidae	Phyllurus	platurus	platurus	-33.733	150.483
Gekkonidae	Phyllurus	platurus	platurus	-33.733	150.45
Gekkonidae	Phyllurus	platurus	platurus	-33.733	151.066
Gekkonidae	Phyllurus	platurus	platurus	-33.733	150.483
Gekkonidae	Phyllurus	platurus	platurus	-33.733	150.45
Gekkonidae	Phyllurus	platurus	platurus	-33.733	150.45
Gekkonidae	Phyllurus	platurus	platurus	-33.7353	150.11
Gekkonidae	Phyllurus	platurus	platurus	-33.7353	151.295
Gekkonidae	Phyllurus	platurus	platurus	-33.7402	151.092
Gekkonidae	Phyllurus	platurus	platurus	-33.7409	150.48
Gekkonidae	Phyllurus	platurus	platurus	-33.7462	150.631
Gekkonidae	Phyllurus	platurus	platurus	-33.7466	151.038
Gekkonidae	Phyllurus	platurus	platurus	-33.75	151.15
Gekkonidae	Phyllurus	platurus	platurus	-33.75	151.066
Gekkonidae	Phyllurus	platurus	platurus	-33.75	151.15
Gekkonidae	Phyllurus	platurus	platurus	-33.75	151.15
Gekkonidae	Phyllurus	platurus	platurus	-33.7514	151.175
Gekkonidae	Phyllurus	platurus	platurus	-33.7522	151.184
Gekkonidae	Phyllurus	platurus	platurus	-33.7535	151.12
Gekkonidae	Phyllurus	platurus	platurus	-33.7535	151.081
Gekkonidae	Phyllurus	platurus	platurus	-33.7535	151.081
Gekkonidae	Phyllurus	platurus	platurus	-33.7541	151.191
Gekkonidae	Phyllurus	platurus	platurus	-33.7543	151.278
Gekkonidae	Phyllurus	platurus	platurus	-33.7599	151.013
Gekkonidae	Phyllurus	platurus	platurus	-33.7629	151.102
Gekkonidae	Phyllurus	platurus	platurus	-33.765	151.003
Gekkonidae	Phyllurus	platurus	platurus	-33.7656	151.224
Gekkonidae	Phyllurus	platurus	platurus	-33.766	151.066
Gekkonidae	Phyllurus	platurus	platurus	-33.766	151.066
Gekkonidae	Phyllurus	platurus	platurus	-33.766	151
Gekkonidae	Phyllurus	platurus	platurus	-33.766	151
Gekkonidae	Phyllurus	platurus	platurus	-33.766	151.283
Gekkonidae	Phyllurus	platurus	platurus	-33.766	150.983
Gekkonidae	Phyllurus	platurus	platurus	-33.766	150.983
Gekkonidae	Phyllurus	platurus	platurus	-33.766	150.983
Gekkonidae	Phyllurus	platurus	platurus	-33.766	150.983
Gekkonidae	Phyllurus	platurus	platurus	-33.766	151
Gekkonidae	Phyllurus	platurus	platurus	-33.766	150.983
Gekkonidae	Phyllurus	platurus	platurus	-33.766	151
Gekkonidae	Phyllurus	platurus	platurus	-33.7697	150.635
Gekkonidae	Phyllurus	platurus	platurus	-33.7729	151.095
Gekkonidae	Phyllurus	platurus	platurus	-33.7737	151.193
Gekkonidae	Phyllurus	platurus	platurus	-33.7752	150.639
Gekkonidae	Phyllurus	platurus	platurus	-33.7811	151.09
Gekkonidae	Phyllurus	platurus	platurus	-33.7812	150.471
Gekkonidae	Phyllurus	platurus	platurus	-33.783	151.283
Gekkonidae	Phyllurus	platurus	platurus	-33.783	151.25
Gekkonidae	Phyllurus	platurus	platurus	-33.783	150.983
Gekkonidae	Phyllurus	platurus	platurus	-33.783	151.233
Gekkonidae	Phyllurus	platurus	platurus	-33.783	151.166
Gekkonidae	Phyllurus	platurus	platurus	-33.783	151.2
Gekkonidae	Phyllurus	platurus	platurus	-33.783	151.283
Gekkonidae	Phyllurus	platurus	platurus	-33.783	151.166
Gekkonidae	Phyllurus	platurus	platurus	-33.783	151.166
Gekkonidae	Phyllurus	platurus	platurus	-33.783	151.166
Gekkonidae	Phyllurus	platurus	platurus	-33.783	151.166
Gekkonidae	Phyllurus	platurus	platurus	-33.783	151.166
Gekkonidae	Phyllurus	platurus	platurus	-33.7841	150.588
Gekkonidae	Phyllurus	platurus	platurus	-33.7842	150.992
Gekkonidae	Phyllurus	platurus	platurus	-33.788	150.379
Gekkonidae	Phyllurus	platurus	platurus	-33.7885	151.01
Gekkonidae	Phyllurus	platurus	platurus	-33.7905	151.258
Gekkonidae	Phyllurus	platurus	platurus	-33.7913	151.17
Gekkonidae	Phyllurus	platurus	platurus	-33.7917	151.008
Gekkonidae	Phyllurus	platurus	platurus	-33.7917	151.008
Gekkonidae	Phyllurus	platurus	platurus	-33.792	151.238
Gekkonidae	Phyllurus	platurus	platurus	-33.7929	151.15
Gekkonidae	Phyllurus	platurus	platurus	-33.7929	151.15
Gekkonidae	Phyllurus	platurus	platurus	-33.7943	151.155
Gekkonidae	Phyllurus	platurus	platurus	-33.7953	151.154
Gekkonidae	Phyllurus	platurus	platurus	-33.7963	151.155
Gekkonidae	Phyllurus	platurus	platurus	-33.8	151.25
Gekkonidae	Phyllurus	platurus	platurus	-33.8	151.283
Gekkonidae	Phyllurus	platurus	platurus	-33.8	151.283
Gekkonidae	Phyllurus	platurus	platurus	-33.8	151.283
Gekkonidae	Phyllurus	platurus	platurus	-33.8	151.25
Gekkonidae	Phyllurus	platurus	platurus	-33.8011	151.166
Gekkonidae	Phyllurus	platurus	platurus	-33.8072	151.295
Gekkonidae	Phyllurus	platurus	platurus	-33.8081	150.413
Gekkonidae	Phyllurus	platurus	platurus	-33.8086	150.996
Gekkonidae	Phyllurus	platurus	platurus	-33.8087	151.271
Gekkonidae	Phyllurus	platurus	platurus	-33.8103	150.282
Gekkonidae	Phyllurus	platurus	platurus	-33.8105	151.269
Gekkonidae	Phyllurus	platurus	platurus	-33.8105	151.269
Gekkonidae	Phyllurus	platurus	platurus	-33.8105	151.274
Gekkonidae	Phyllurus	platurus	platurus	-33.8152	151.128
Gekkonidae	Phyllurus	platurus	platurus	-33.816	151.166
Gekkonidae	Phyllurus	platurus	platurus	-33.816	151.266
Gekkonidae	Phyllurus	platurus	platurus	-33.816	151.216
Gekkonidae	Phyllurus	platurus	platurus	-33.816	151.2
Gekkonidae	Phyllurus	platurus	platurus	-33.816	150.024
Gekkonidae	Phyllurus	platurus	platurus	-33.816	151.2
Gekkonidae	Phyllurus	platurus	platurus	-33.816	150.033
Gekkonidae	Phyllurus	platurus	platurus	-33.816	151.033
Gekkonidae	Phyllurus	platurus	platurus	-33.816	151.016
Gekkonidae	Phyllurus	platurus	platurus	-33.816	151.2
Gekkonidae	Phyllurus	platurus	platurus	-33.816	151.2
Gekkonidae	Phyllurus	platurus	platurus	-33.816	151.2
Gekkonidae	Phyllurus	platurus	platurus	-33.816	151.216
Gekkonidae	Phyllurus	platurus	platurus	-33.816	151.016
Gekkonidae	Phyllurus	platurus	platurus	-33.816	151.2
Gekkonidae	Phyllurus	platurus	platurus	-33.816	151.216
Gekkonidae	Phyllurus	platurus	platurus	-33.816	151.216
Gekkonidae	Phyllurus	platurus	platurus	-33.816	151.216
Gekkonidae	Phyllurus	platurus	platurus	-33.816	151.016
Gekkonidae	Phyllurus	platurus	platurus	-33.816	151.266
Gekkonidae	Phyllurus	platurus	platurus	-33.816	151.266
Gekkonidae	Phyllurus	platurus	platurus	-33.816	151.117
Gekkonidae	Phyllurus	platurus	platurus	-33.816	151.261
Gekkonidae	Phyllurus	platurus	platurus	-33.8186	151.206
Gekkonidae	Phyllurus	platurus	platurus	-33.8186	151.206
Gekkonidae	Phyllurus	platurus	platurus	-33.8203	151.142
Gekkonidae	Phyllurus	platurus	platurus	-33.8203	151.142
Gekkonidae	Phyllurus	platurus	platurus	-33.824	150.441
Gekkonidae	Phyllurus	platurus	platurus	-33.8241	150.441
Gekkonidae	Phyllurus	platurus	platurus	-33.8271	151.186
Gekkonidae	Phyllurus	platurus	platurus	-33.828	150.448
Gekkonidae	Phyllurus	platurus	platurus	-33.8318	151.185
Gekkonidae	Phyllurus	platurus	platurus	-33.8318	151.185
Gekkonidae	Phyllurus	platurus	platurus	-33.8329	150.566
Gekkonidae	Phyllurus	platurus	platurus	-33.833	151.183
Gekkonidae	Phyllurus	platurus	platurus	-33.833	151.166
Gekkonidae	Phyllurus	platurus	platurus	-33.833	151.15
Gekkonidae	Phyllurus	platurus	platurus	-33.833	151.216
Gekkonidae	Phyllurus	platurus	platurus	-33.833	151.216
Gekkonidae	Phyllurus	platurus	platurus	-33.833	151.25
Gekkonidae	Phyllurus	platurus	platurus	-33.833	151.233
Gekkonidae	Phyllurus	platurus	platurus	-33.833	151.166
Gekkonidae	Phyllurus	platurus	platurus	-33.833	151.216
Gekkonidae	Phyllurus	platurus	platurus	-33.833	151.233
Gekkonidae	Phyllurus	platurus	platurus	-33.833	151.25
Gekkonidae	Phyllurus	platurus	platurus	-33.833	151.2
Gekkonidae	Phyllurus	platurus	platurus	-33.833	151.15
Gekkonidae	Phyllurus	platurus	platurus	-33.833	151.25
Gekkonidae	Phyllurus	platurus	platurus	-33.833	151.183
Gekkonidae	Phyllurus	platurus	platurus	-33.833	151.183
Gekkonidae	Phyllurus	platurus	platurus	-33.833	151.183
Gekkonidae	Phyllurus	platurus	platurus	-33.833	151.133
Gekkonidae	Phyllurus	platurus	platurus	-33.833	151.133
Gekkonidae	Phyllurus	platurus	platurus	-33.833	151.183
Gekkonidae	Phyllurus	platurus	platurus	-33.833	151.216
Gekkonidae	Phyllurus	platurus	platurus	-33.833	151.25
Gekkonidae	Phyllurus	platurus	platurus	-33.833	151.216
Gekkonidae	Phyllurus	platurus	platurus	-33.833	151.25
Gekkonidae	Phyllurus	platurus	platurus	-33.833	151.25
Gekkonidae	Phyllurus	platurus	platurus	-33.833	151.216
Gekkonidae	Phyllurus	platurus	platurus	-33.833	151.216
Gekkonidae	Phyllurus	platurus	platurus	-33.833	151.216
Gekkonidae	Phyllurus	platurus	platurus	-33.8336	151.188
Gekkonidae	Phyllurus	nepthys	nepthys	-21.133	148.5
Gekkonidae	Phyllurus	platurus	platurus	-33.8365	151.259
Gekkonidae	Phyllurus	platurus	platurus	-33.8444	151.233
Gekkonidae	Phyllurus	platurus	platurus	-33.8444	151.233
Gekkonidae	Phyllurus	platurus	platurus	-33.8444	151.233
Gekkonidae	Phyllurus	platurus	platurus	-33.8486	151.194
Gekkonidae	Phyllurus	platurus	platurus	-33.8488	151.192
Gekkonidae	Phyllurus	platurus	platurus	-33.8488	151.192
Gekkonidae	Phyllurus	platurus	platurus	-33.8496	151.231
Gekkonidae	Phyllurus	platurus	platurus	-33.85	151.283
Gekkonidae	Phyllurus	platurus	platurus	-33.85	151.216
Gekkonidae	Phyllurus	platurus	platurus	-33.85	151.25
Gekkonidae	Phyllurus	platurus	platurus	-33.85	151.166
Gekkonidae	Phyllurus	platurus	platurus	-33.85	151.166
Gekkonidae	Phyllurus	platurus	platurus	-33.866	151.2
Gekkonidae	Phyllurus	platurus	platurus	-33.866	151.2
Gekkonidae	Phyllurus	platurus	platurus	-33.866	151.183
Gekkonidae	Phyllurus	platurus	platurus	-33.866	151.2
Gekkonidae	Phyllurus	platurus	platurus	-33.866	151.2
Gekkonidae	Phyllurus	platurus	platurus	-33.866	151.133
Gekkonidae	Phyllurus	platurus	platurus	-33.866	151.2
Gekkonidae	Phyllurus	platurus	platurus	-33.866	151.2
Gekkonidae	Phyllurus	platurus	platurus	-33.866	151.183
Gekkonidae	Phyllurus	platurus	platurus	-33.866	151.183
Gekkonidae	Phyllurus	platurus	platurus	-33.866	151.233
Gekkonidae	Phyllurus	platurus	platurus	-33.866	151.166
Gekkonidae	Phyllurus	platurus	platurus	-33.866	151.233
Gekkonidae	Phyllurus	platurus	platurus	-33.866	151.2
Gekkonidae	Phyllurus	platurus	platurus	-33.866	151.2
Gekkonidae	Phyllurus	platurus	platurus	-33.866	151.2
Gekkonidae	Phyllurus	platurus	platurus	-33.866	151.2
Gekkonidae	Phyllurus	platurus	platurus	-33.866	150.65
Gekkonidae	Phyllurus	platurus	platurus	-33.866	151.2
Gekkonidae	Phyllurus	platurus	platurus	-33.866	151.2
Gekkonidae	Phyllurus	platurus	platurus	-33.866	151.2
Gekkonidae	Phyllurus	platurus	platurus	-33.866	151.2
Gekkonidae	Phyllurus	platurus	platurus	-33.866	151.2
Gekkonidae	Phyllurus	platurus	platurus	-33.866	151.2
Gekkonidae	Phyllurus	platurus	platurus	-33.866	151.2
Gekkonidae	Phyllurus	platurus	platurus	-33.866	151.2
Gekkonidae	Phyllurus	platurus	platurus	-33.866	151.2
Gekkonidae	Phyllurus	platurus	platurus	-33.866	151.2
Gekkonidae	Phyllurus	platurus	platurus	-33.866	151.2
Gekkonidae	Phyllurus	platurus	platurus	-33.866	151.2
Gekkonidae	Phyllurus	platurus	platurus	-33.866	151.183
Gekkonidae	Phyllurus	platurus	platurus	-33.866	151.2
Gekkonidae	Phyllurus	platurus	platurus	-33.866	151.2
Gekkonidae	Phyllurus	platurus	platurus	-33.866	151.2
Gekkonidae	Phyllurus	platurus	platurus	-33.866	151.15
Gekkonidae	Phyllurus	platurus	platurus	-33.866	151.2
Gekkonidae	Phyllurus	platurus	platurus	-33.866	150.65
Gekkonidae	Phyllurus	platurus	platurus	-33.866	151.2
Gekkonidae	Phyllurus	platurus	platurus	-33.866	151.2
Gekkonidae	Phyllurus	platurus	platurus	-33.866	151.2
Gekkonidae	Phyllurus	platurus	platurus	-33.866	151.15
Gekkonidae	Phyllurus	platurus	platurus	-33.866	151.2
Gekkonidae	Phyllurus	platurus	platurus	-33.866	151.2
Gekkonidae	Phyllurus	platurus	platurus	-33.866	151.15
Gekkonidae	Phyllurus	platurus	platurus	-33.866	150.65
Gekkonidae	Phyllurus	platurus	platurus	-33.866	151.2
Gekkonidae	Phyllurus	platurus	platurus	-33.866	151.2
Gekkonidae	Phyllurus	platurus	platurus	-33.866	151.2
Gekkonidae	Phyllurus	platurus	platurus	-33.866	151.15
Gekkonidae	Phyllurus	platurus	platurus	-33.866	151.2
Gekkonidae	Phyllurus	platurus	platurus	-33.866	151.2
Gekkonidae	Phyllurus	platurus	platurus	-33.866	151.2
Gekkonidae	Phyllurus	platurus	platurus	-33.866	151.2
Gekkonidae	Phyllurus	platurus	platurus	-33.866	151.2
Gekkonidae	Phyllurus	platurus	platurus	-33.866	151.2
Gekkonidae	Phyllurus	platurus	platurus	-33.866	151.2
Gekkonidae	Phyllurus	platurus	platurus	-33.866	151.2
Gekkonidae	Phyllurus	platurus	platurus	-33.866	151.2
Gekkonidae	Phyllurus	platurus	platurus	-33.866	151.2
Gekkonidae	Phyllurus	platurus	platurus	-33.866	151.2
Gekkonidae	Phyllurus	platurus	platurus	-33.866	151.2
Gekkonidae	Phyllurus	platurus	platurus	-33.866	151.2
Gekkonidae	Phyllurus	platurus	platurus	-33.866	151.2
Gekkonidae	Phyllurus	platurus	platurus	-33.866	151.2
Gekkonidae	Phyllurus	platurus	platurus	-33.866	151.2
Gekkonidae	Phyllurus	platurus	platurus	-33.866	151.2
Gekkonidae	Phyllurus	platurus	platurus	-33.866	151.2
Gekkonidae	Phyllurus	platurus	platurus	-33.866	151.2
Gekkonidae	Phyllurus	platurus	platurus	-33.8671	151.207
Gekkonidae	Phyllurus	platurus	platurus	-33.88	151.22
Gekkonidae	Phyllurus	platurus	platurus	-33.88	151.22
Gekkonidae	Phyllurus	platurus	platurus	-33.88	151.22
Gekkonidae	Phyllurus	platurus	platurus	-33.88	151.22
Gekkonidae	Phyllurus	platurus	platurus	-33.88	151.22
Gekkonidae	Phyllurus	platurus	platurus	-33.88	151.22
Gekkonidae	Phyllurus	platurus	platurus	-33.88	151.22
Gekkonidae	Phyllurus	platurus	platurus	-33.88	151.22
Gekkonidae	Phyllurus	platurus	platurus	-33.88	151.22
Gekkonidae	Phyllurus	platurus	platurus	-33.88	151.22
Gekkonidae	Phyllurus	platurus	platurus	-33.88	151.22
Gekkonidae	Phyllurus	platurus	platurus	-33.8822	150.441
Gekkonidae	Phyllurus	ossa	ossa	-21	148.7
Gekkonidae	Phyllurus	ossa	ossa	-21	148.7
Gekkonidae	Phyllurus	ossa	ossa	-21	148.7
Gekkonidae	Phyllurus	ossa	ossa	-21.017	148.733
Gekkonidae	Phyllurus	ossa	ossa	-21.017	148.733
Gekkonidae	Phyllurus	ossa	ossa	-21.017	148.733
Gekkonidae	Phyllurus	ossa	ossa	-21	148.717
Gekkonidae	Phyllurus	ossa	ossa	-21	148.717
Gekkonidae	Phyllurus	ossa	ossa	-21	148.717
Gekkonidae	Phyllurus	ossa	ossa	-20.9	148.8
Gekkonidae	Phyllurus	ossa	ossa	-20.933	148.817
Gekkonidae	Phyllurus	ossa	ossa	-20.933	148.817
Gekkonidae	Phyllurus	ossa	ossa	-20.933	148.817
Gekkonidae	Phyllurus	ossa	ossa	-20.933	148.817
Gekkonidae	Phyllurus	isis	isis	-21.033	148.933
Gekkonidae	Phyllurus	isis	isis	-21	148.95
Gekkonidae	Phyllurus	isis	isis	-21	148.95
Gekkonidae	Phyllurus	ossa	ossa	-20.933	148.817
Gekkonidae	Phyllurus	isis	isis	-21.033	148.933
Gekkonidae	Phyllurus	isis	isis	-21.033	148.933
Gekkonidae	Phyllurus	isis	isis	-21	148.95
Gekkonidae	Phyllurus	isis	isis	-21.033	148.933
Gekkonidae	Phyllurus	isis	isis	-21.033	148.933
Gekkonidae	Phyllurus	isis	isis	-21.033	148.933
Gekkonidae	Phyllurus	ossa	ossa	-21.017	148.733
Gekkonidae	Phyllurus	ossa	hobsoni	-20.35	148.683
Gekkonidae	Phyllurus	ossa	hobsoni	-20.35	148.683
Gekkonidae	Phyllurus	ossa	hobsoni	-20.35	148.683
Gekkonidae	Phyllurus	ossa	hobsoni	-20.35	148.683
Gekkonidae	Phyllurus	ossa	hobsoni	-20.35	148.683
Gekkonidae	Phyllurus	ossa	hobsoni	-20.35	148.683
Gekkonidae	Phyllurus	ossa	hobsoni	-20.45	148.733
Gekkonidae	Phyllurus	ossa	hobsoni	-20.45	148.733
Gekkonidae	Phyllurus	ossa	hobsoni	-20.45	148.733
Gekkonidae	Phyllurus	ossa	hobsoni	-20.25	148.55
Gekkonidae	Phyllurus	ossa	hobsoni	-20.25	148.55
Gekkonidae	Phyllurus	ossa	hobsoni	-20.25	148.55
Gekkonidae	Phyllurus	championae	championae	-21.5733	149.185
Gekkonidae	Phyllurus	championae	championae	-21.5733	149.185
Gekkonidae	Phyllurus	championae	championae	-21.5733	149.185
Gekkonidae	Phyllurus	championae	championae	-21.5733	149.185
Gekkonidae	Phyllurus	amnicola	amnicola	-19.47	146.98
Gekkonidae	Phyllurus	amnicola	amnicola	-19.47	146.98
Gekkonidae	Phyllurus	amnicola	amnicola	-19.47	146.98
Gekkonidae	Phyllurus	championae	championae	-21.5733	149.185
Gekkonidae	Phyllurus	championae	championae	-21.5733	149.185
Gekkonidae	Phyllurus	championae	championae	-21.5733	149.185
Gekkonidae	Phyllurus	championae	championae	-21.5733	149.185
Gekkonidae	Phyllurus	championae	championae	-21.5	149
Gekkonidae	Phyllurus	championae	championae	-21.5	149
Gekkonidae	Phyllurus	championae	championae	-21.5	149
Gekkonidae	Phyllurus	championae	championae	-21.5	149
Gekkonidae	Phyllurus	championae	championae	-21.5	149
Gekkonidae	Phyllurus	championae	championae	-21.5	149
Gekkonidae	Phyllurus	championae	championae	-21.5	149
Gekkonidae	Phyllurus	championae	championae	-21.5	149
Gekkonidae	Phyllurus	championae	championae	-21.5	149
Gekkonidae	Phyllurus	championae	championae	-21.5	149
Gekkonidae	Phyllurus	championae	championae	-21.5	149
Gekkonidae	Phyllurus	amnicola	amnicola	-19.47	146.98
Gekkonidae	Phyllurus	gulbaru	gulbaru	-19.283	146.483
Gekkonidae	Phyllurus	gulbaru	gulbaru	-19.333	146.467
Gekkonidae	Phyllurus	platurus	platurus	-33.883	151.166
Gekkonidae	Phyllurus	platurus	platurus	-33.883	151.1
Gekkonidae	Phyllurus	platurus	platurus	-33.883	151.233
Gekkonidae	Phyllurus	platurus	platurus	-33.883	151.266
Gekkonidae	Phyllurus	platurus	platurus	-33.883	151.25
Gekkonidae	Phyllurus	platurus	platurus	-33.883	151.266
Gekkonidae	Phyllurus	platurus	platurus	-33.883	151.25
Gekkonidae	Phyllurus	platurus	platurus	-33.883	151.25
Gekkonidae	Phyllurus	platurus	platurus	-33.883	151.25
Gekkonidae	Phyllurus	platurus	platurus	-33.883	151.266
Gekkonidae	Phyllurus	nepthys	nepthys	-21.217	148.567
Gekkonidae	Phyllurus	nepthys	nepthys	-21.217	148.567
Gekkonidae	Phyllurus	nepthys	nepthys	-21.217	148.567
Gekkonidae	Phyllurus	nepthys	nepthys	-21.217	148.567
Gekkonidae	Phyllurus	nepthys	nepthys	-21.217	148.567
Gekkonidae	Phyllurus	nepthys	nepthys	-21.217	148.567
Gekkonidae	Phyllurus	nepthys	nepthys	-21.217	148.567
Gekkonidae	Phyllurus	nepthys	nepthys	-21.2	148.6
Gekkonidae	Phyllurus	nepthys	nepthys	-21.2	148.6
Gekkonidae	Phyllurus	nepthys	nepthys	-21.2	148.6
Gekkonidae	Phyllurus	nepthys	nepthys	-21.1	148.633
Gekkonidae	Phyllurus	nepthys	nepthys	-21.1	148.633
Gekkonidae	Phyllurus	nepthys	nepthys	-21.1	148.633
Gekkonidae	Phyllurus	nepthys	nepthys	-21.1	148.633
Gekkonidae	Phyllurus	nepthys	nepthys	-21.1	148.633
Gekkonidae	Phyllurus	nepthys	nepthys	-21.1	148.633
Gekkonidae	Phyllurus	nepthys	nepthys	-21.1	148.633
Gekkonidae	Phyllurus	nepthys	nepthys	-21.067	148.6
Gekkonidae	Phyllurus	nepthys	nepthys	-21.167	148.5
Gekkonidae	Phyllurus	nepthys	nepthys	-21.05	148.567
Gekkonidae	Phyllurus	nepthys	nepthys	-21.1	148.633
Gekkonidae	Phyllurus	nepthys	nepthys	-21.1	148.633
Gekkonidae	Phyllurus	nepthys	nepthys	-21.1	148.633
Gekkonidae	Phyllurus	nepthys	nepthys	-21.1	148.633
Gekkonidae	Phyllurus	nepthys	nepthys	-21.3	148.533
Gekkonidae	Phyllurus	nepthys	nepthys	-21.3	148.533
Gekkonidae	Phyllurus	nepthys	nepthys	-21.3	148.533
Gekkonidae	Phyllurus	nepthys	nepthys	-21.317	148.567
Gekkonidae	Phyllurus	nepthys	nepthys	-21.317	148.567
Gekkonidae	Phyllurus	nepthys	nepthys	-21.317	148.567
Gekkonidae	Phyllurus	nepthys	nepthys	-21.317	148.567
Gekkonidae	Phyllurus	nepthys	nepthys	-21.133	148.5
Gekkonidae	Phyllurus	nepthys	nepthys	-21.167	148.5
Gekkonidae	Phyllurus	nepthys	nepthys	-21.167	148.5
Gekkonidae	Phyllurus	nepthys	nepthys	-21.167	148.5
Gekkonidae	Phyllurus	nepthys	nepthys	-21.167	148.5
Gekkonidae	Phyllurus	nepthys	nepthys	-21.167	148.5
Gekkonidae	Phyllurus	nepthys	nepthys	-21.167	148.5
Gekkonidae	Phyllurus	nepthys	nepthys	-21.133	148.5
Gekkonidae	Phyllurus	nepthys	nepthys	-21.133	148.5
Gekkonidae	Phyllurus	nepthys	nepthys	-21.133	148.5
Gekkonidae	Phyllurus	nepthys	nepthys	-21.133	148.5
Gekkonidae	Phyllurus	nepthys	nepthys	-21.133	148.5
Gekkonidae	Phyllurus	nepthys	nepthys	-21.133	148.5
Gekkonidae	Phyllurus	nepthys	nepthys	-21.133	148.5
Gekkonidae	Phyllurus	nepthys	nepthys	-21.133	148.5
Gekkonidae	Phyllurus	nepthys	nepthys	-21.133	148.5
Gekkonidae	Phyllurus	nepthys	nepthys	-21.133	148.5
Gekkonidae	Phyllurus	nepthys	nepthys	-21.133	148.5
Gekkonidae	Phyllurus	nepthys	nepthys	-21.133	148.5
Gekkonidae	Phyllurus	nepthys	nepthys	-21.133	148.5
Gekkonidae	Phyllurus	nepthys	nepthys	-21.133	148.5
Gekkonidae	Phyllurus	nepthys	nepthys	-21.133	148.5
Gekkonidae	Phyllurus	nepthys	nepthys	-21.133	148.5
Gekkonidae	Phyllurus	nepthys	nepthys	-21.133	148.5
Gekkonidae	Phyllurus	nepthys	nepthys	-21.133	148.5
Gekkonidae	Phyllurus	nepthys	nepthys	-21.133	148.5
Gekkonidae	Phyllurus	nepthys	nepthys	-21.133	148.5
Gekkonidae	Phyllurus	nepthys	nepthys	-21.133	148.5
Gekkonidae	Phyllurus	nepthys	nepthys	-21.133	148.5
Gekkonidae	Phyllurus	nepthys	nepthys	-21.133	148.5
Gekkonidae	Phyllurus	nepthys	nepthys	-21.133	148.5
Gekkonidae	Phyllurus	nepthys	nepthys	-21.133	148.5
Gekkonidae	Phyllurus	nepthys	nepthys	-21.133	148.5
Gekkonidae	Phyllurus	nepthys	nepthys	-21.133	148.5
Gekkonidae	Phyllurus	nepthys	nepthys	-21.133	148.5
Gekkonidae	Phyllurus	nepthys	nepthys	-21.133	148.5
Gekkonidae	Phyllurus	nepthys	nepthys	-21.133	148.5
Gekkonidae	Phyllurus	nepthys	nepthys	-21.133	148.5
Gekkonidae	Phyllurus	nepthys	nepthys	-21.133	148.5
Gekkonidae	Phyllurus	nepthys	nepthys	-21.133	148.5
Gekkonidae	Phyllurus	nepthys	nepthys	-21.133	148.5
Gekkonidae	Phyllurus	nepthys	nepthys	-21.133	148.5
Gekkonidae	Phyllurus	nepthys	nepthys	-21.133	148.5
Gekkonidae	Phyllurus	nepthys	nepthys	-21.133	148.5
Gekkonidae	Phyllurus	nepthys	nepthys	-21.133	148.5
Gekkonidae	Phyllurus	nepthys	nepthys	-21.133	148.5
Gekkonidae	Phyllurus	nepthys	nepthys	-21.017	148.6
Gekkonidae	Phyllurus	nepthys	nepthys	-21.017	148.6
Gekkonidae	Phyllurus	nepthys	nepthys	-21.017	148.6
Gekkonidae	Phyllurus	nepthys	nepthys	-21.017	148.6
Gekkonidae	Phyllurus	nepthys	nepthys	-21.017	148.6
Gekkonidae	Phyllurus	nepthys	nepthys	-21.017	148.6
Gekkonidae	Phyllurus	nepthys	nepthys	-21.017	148.6
Gekkonidae	Phyllurus	nepthys	nepthys	-21.017	148.6
Gekkonidae	Phyllurus	nepthys	nepthys	-21.017	148.6
Gekkonidae	Phyllurus	nepthys	nepthys	-21.017	148.6
Gekkonidae	Phyllurus	nepthys	nepthys	-21.017	148.6
Gekkonidae	Phyllurus	nepthys	nepthys	-21.017	148.6
Gekkonidae	Phyllurus	nepthys	nepthys	-21.017	148.6
Gekkonidae	Phyllurus	nepthys	nepthys	-21.017	148.6
Gekkonidae	Phyllurus	nepthys	nepthys	-21.167	148.5
Gekkonidae	Phyllurus	nepthys	nepthys	-21.2	148.4
Gekkonidae	Phyllurus	nepthys	nepthys	-21	148.6
Gekkonidae	Phyllurus	platurus	platurus	-33.883	151.216
Gekkonidae	Phyllurus	platurus	platurus	-33.9	151.266
Gekkonidae	Phyllurus	platurus	platurus	-33.9	151.166
Gekkonidae	Phyllurus	platurus	platurus	-33.9	151.266
Gekkonidae	Phyllurus	platurus	platurus	-33.9	151.1
Gekkonidae	Phyllurus	platurus	platurus	-33.916	151.15
Gekkonidae	Phyllurus	platurus	platurus	-33.916	151.25
Gekkonidae	Phyllurus	platurus	platurus	-33.916	151.133
Gekkonidae	Phyllurus	platurus	platurus	-33.9211	151.148
Gekkonidae	Phyllurus	platurus	platurus	-33.9242	150.402
Gekkonidae	Phyllurus	platurus	platurus	-33.9242	150.402
Gekkonidae	Phyllurus	platurus	platurus	-33.9285	151.141
Gekkonidae	Phyllurus	platurus	platurus	-33.9315	151.126
Gekkonidae	Phyllurus	platurus	platurus	-33.932	151.129
Gekkonidae	Phyllurus	platurus	platurus	-33.933	151.05
Gekkonidae	Phyllurus	platurus	platurus	-33.933	151.166
Gekkonidae	Phyllurus	platurus	platurus	-33.933	150.616
Gekkonidae	Phyllurus	platurus	platurus	-33.9339	151.119
Gekkonidae	Phyllurus	platurus	platurus	-33.9391	151.123
Gekkonidae	Phyllurus	platurus	platurus	-33.943	150.625
Gekkonidae	Phyllurus	platurus	platurus	-33.9463	150.243
Gekkonidae	Phyllurus	platurus	platurus	-33.95	150.933
Gekkonidae	Phyllurus	platurus	platurus	-33.966	151.1
Gekkonidae	Phyllurus	platurus	platurus	-33.9661	151.04
Gekkonidae	Phyllurus	platurus	platurus	-33.97	151.03
Gekkonidae	Phyllurus	platurus	platurus	-33.97	151.03
Gekkonidae	Phyllurus	platurus	platurus	-33.97	151.03
Gekkonidae	Phyllurus	platurus	platurus	-33.9747	150.455
Gekkonidae	Phyllurus	platurus	platurus	-33.9771	151.003
Gekkonidae	Phyllurus	platurus	platurus	-33.9777	151.002
Gekkonidae	Phyllurus	platurus	platurus	-33.98	151.04
Gekkonidae	Phyllurus	platurus	platurus	-33.98	151.04
Gekkonidae	Phyllurus	platurus	platurus	-33.98	151.03
Gekkonidae	Phyllurus	platurus	platurus	-33.9823	151.059
Gekkonidae	Phyllurus	platurus	platurus	-33.983	150.983
Gekkonidae	Phyllurus	platurus	platurus	-33.9838	150.994
Gekkonidae	Phyllurus	platurus	platurus	-33.9838	150.995
Gekkonidae	Phyllurus	platurus	platurus	-33.9953	150.616
Gekkonidae	Phyllurus	platurus	platurus	-33.9953	150.616
Gekkonidae	Phyllurus	platurus	platurus	-33.9953	150.616
Gekkonidae	Phyllurus	platurus	platurus	-33.9953	150.616
Gekkonidae	Phyllurus	platurus	platurus	-33.9977	151.089
Gekkonidae	Phyllurus	platurus	platurus	-34	151.066
Gekkonidae	Phyllurus	platurus	platurus	-34.016	151.066
Gekkonidae	Phyllurus	platurus	platurus	-34.016	151.083
Gekkonidae	Phyllurus	platurus	platurus	-34.0209	151.055
Gekkonidae	Phyllurus	platurus	platurus	-34.0211	150.559
Gekkonidae	Phyllurus	platurus	platurus	-34.0228	150.874
Gekkonidae	Phyllurus	platurus	platurus	-34.0233	150.875
Gekkonidae	Phyllurus	platurus	platurus	-34.0258	150.869
Gekkonidae	Phyllurus	platurus	platurus	-34.026	150.87
Gekkonidae	Phyllurus	platurus	platurus	-34.026	150.87
Gekkonidae	Phyllurus	platurus	platurus	-34.033	151.033
Gekkonidae	Phyllurus	platurus	platurus	-34.0347	151.224
Gekkonidae	Phyllurus	platurus	platurus	-34.0377	150.991
Gekkonidae	Phyllurus	platurus	platurus	-34.0398	150.985
Gekkonidae	Phyllurus	platurus	platurus	-34.043	151.023
Gekkonidae	Phyllurus	platurus	platurus	-34.0456	151.075
Gekkonidae	Phyllurus	platurus	platurus	-34.0465	150.994
Gekkonidae	Phyllurus	platurus	platurus	-34.0481	151.001
Gekkonidae	Phyllurus	platurus	platurus	-34.05	151.083
Gekkonidae	Phyllurus	platurus	platurus	-34.0531	151.001
Gekkonidae	Phyllurus	platurus	platurus	-34.055	150.516
Gekkonidae	Phyllurus	platurus	platurus	-34.063	150.998
Gekkonidae	Phyllurus	platurus	platurus	-34.0635	151.062
Gekkonidae	Phyllurus	platurus	platurus	-34.064	150.611
Gekkonidae	Phyllurus	platurus	platurus	-34.064	150.614
Gekkonidae	Phyllurus	platurus	platurus	-34.0647	150.615
Gekkonidae	Phyllurus	platurus	platurus	-34.0652	151.056
Gekkonidae	Phyllurus	platurus	platurus	-34.0652	151.056
Gekkonidae	Phyllurus	platurus	platurus	-34.066	150.816
Gekkonidae	Phyllurus	platurus	platurus	-34.066	151.116
Gekkonidae	Phyllurus	platurus	platurus	-34.0722	151.057
Gekkonidae	Phyllurus	platurus	platurus	-34.0731	150.998
Gekkonidae	Phyllurus	platurus	platurus	-34.0746	150.984
Gekkonidae	Phyllurus	platurus	platurus	-34.0784	151.121
Gekkonidae	Phyllurus	platurus	platurus	-34.0784	151.121
Gekkonidae	Phyllurus	platurus	platurus	-34.0786	150.996
Gekkonidae	Phyllurus	platurus	platurus	-34.0809	151.104
Gekkonidae	Phyllurus	platurus	platurus	-34.0809	151.104
Gekkonidae	Phyllurus	platurus	platurus	-34.081	151.115
Gekkonidae	Phyllurus	platurus	platurus	-34.081	151.115
Gekkonidae	Phyllurus	platurus	platurus	-34.083	151.016
Gekkonidae	Phyllurus	platurus	platurus	-34.0853	150.977
Gekkonidae	Phyllurus	platurus	platurus	-34.0859	151.141
Gekkonidae	Phyllurus	platurus	platurus	-34.086	151.152
Gekkonidae	Phyllurus	platurus	platurus	-34.086	151.152
Gekkonidae	Phyllurus	platurus	platurus	-34.0901	150.495
Gekkonidae	Phyllurus	platurus	platurus	-34.0933	151.083
Gekkonidae	Phyllurus	platurus	platurus	-34.0943	151.143
Gekkonidae	Phyllurus	platurus	platurus	-34.0943	151.143
Gekkonidae	Phyllurus	platurus	platurus	-34.1098	151.037
Gekkonidae	Phyllurus	platurus	platurus	-34.1138	151.063
Gekkonidae	Phyllurus	platurus	platurus	-34.1138	151.063
Gekkonidae	Phyllurus	platurus	platurus	-34.116	151.066
Gekkonidae	Phyllurus	platurus	platurus	-34.1172	150.947
Gekkonidae	Phyllurus	platurus	platurus	-34.1295	150.113
Gekkonidae	Phyllurus	platurus	platurus	-34.1296	150.113
Gekkonidae	Phyllurus	platurus	platurus	-34.133	151
Gekkonidae	Phyllurus	platurus	platurus	-34.133	151
Gekkonidae	Phyllurus	platurus	platurus	-34.133	151
Gekkonidae	Phyllurus	platurus	platurus	-34.133	151
Gekkonidae	Phyllurus	platurus	platurus	-34.1352	150.973
Gekkonidae	Phyllurus	platurus	platurus	-34.1376	151.12
Gekkonidae	Phyllurus	platurus	platurus	-34.1397	150.981
Gekkonidae	Phyllurus	platurus	platurus	-34.1402	150.799
Gekkonidae	Phyllurus	platurus	platurus	-34.1406	151.022
Gekkonidae	Phyllurus	platurus	platurus	-34.1422	150.812
Gekkonidae	Phyllurus	platurus	platurus	-34.1433	151.032
Gekkonidae	Phyllurus	platurus	platurus	-34.1433	151.032
Gekkonidae	Phyllurus	platurus	platurus	-34.1449	151.112
Gekkonidae	Phyllurus	platurus	platurus	-34.1465	151.106
Gekkonidae	Phyllurus	platurus	platurus	-34.1466	150.754
Gekkonidae	Phyllurus	platurus	platurus	-34.1475	150.831
Gekkonidae	Phyllurus	platurus	platurus	-34.1478	150.824
Gekkonidae	Phyllurus	platurus	platurus	-34.1485	150.11
Gekkonidae	Phyllurus	platurus	platurus	-34.155	151.055
Gekkonidae	Phyllurus	platurus	platurus	-34.1643	150.836
Gekkonidae	Phyllurus	platurus	platurus	-34.1688	151.054
Gekkonidae	Phyllurus	platurus	platurus	-34.169	150.813
Gekkonidae	Phyllurus	platurus	platurus	-34.1694	150.8
Gekkonidae	Phyllurus	platurus	platurus	-34.1695	151.054
Gekkonidae	Phyllurus	platurus	platurus	-34.1701	151.065
Gekkonidae	Phyllurus	platurus	platurus	-34.1701	151.065
Gekkonidae	Phyllurus	platurus	platurus	-34.1702	150.802
Gekkonidae	Phyllurus	platurus	platurus	-34.1702	150.608
Gekkonidae	Phyllurus	platurus	platurus	-34.1741	151.047
Gekkonidae	Phyllurus	platurus	platurus	-34.1769	150.839
Gekkonidae	Phyllurus	platurus	platurus	-34.178	150.997
Gekkonidae	Phyllurus	platurus	platurus	-34.1784	150.844
Gekkonidae	Phyllurus	platurus	platurus	-34.1808	150.956
Gekkonidae	Phyllurus	platurus	platurus	-34.183	151
Gekkonidae	Phyllurus	platurus	platurus	-34.183	150.616
Gekkonidae	Phyllurus	platurus	platurus	-34.1837	150.166
Gekkonidae	Phyllurus	platurus	platurus	-34.1846	150.917
Gekkonidae	Phyllurus	platurus	platurus	-34.1881	150.747
Gekkonidae	Phyllurus	platurus	platurus	-34.1886	150.784
Gekkonidae	Phyllurus	platurus	platurus	-34.1889	150.689
Gekkonidae	Phyllurus	platurus	platurus	-34.1896	150.916
Gekkonidae	Phyllurus	platurus	platurus	-34.1944	150.763
Gekkonidae	Phyllurus	platurus	platurus	-34.1976	151.034
Gekkonidae	Phyllurus	platurus	platurus	-34.1983	151.03
Gekkonidae	Phyllurus	platurus	platurus	-34.199	151.023
Gekkonidae	Phyllurus	platurus	platurus	-34.1995	150.87
Gekkonidae	Phyllurus	platurus	platurus	-34.2004	150.864
Gekkonidae	Phyllurus	platurus	platurus	-34.2004	150.864
Gekkonidae	Phyllurus	platurus	platurus	-34.201	150.971
Gekkonidae	Phyllurus	platurus	platurus	-34.201	150.971
Gekkonidae	Phyllurus	platurus	platurus	-34.2084	150.839
Gekkonidae	Phyllurus	platurus	platurus	-34.2089	150.813
Gekkonidae	Phyllurus	platurus	platurus	-34.2103	150.695
Gekkonidae	Phyllurus	platurus	platurus	-34.2103	151.016
Gekkonidae	Phyllurus	platurus	platurus	-34.2127	150.731
Gekkonidae	Phyllurus	platurus	platurus	-34.2127	150.731
Gekkonidae	Phyllurus	platurus	platurus	-34.216	150.809
Gekkonidae	Phyllurus	platurus	platurus	-34.2171	150.835
Gekkonidae	Phyllurus	platurus	platurus	-34.2199	150.999
Gekkonidae	Phyllurus	platurus	platurus	-34.2207	150.815
Gekkonidae	Phyllurus	platurus	platurus	-34.2215	150.889
Gekkonidae	Phyllurus	platurus	platurus	-34.2216	151.003
Gekkonidae	Phyllurus	platurus	platurus	-34.2226	151.002
Gekkonidae	Phyllurus	platurus	platurus	-34.2226	150.84
Gekkonidae	Phyllurus	platurus	platurus	-34.2229	150.863
Gekkonidae	Phyllurus	platurus	platurus	-34.223	150.706
Gekkonidae	Phyllurus	platurus	platurus	-34.2303	150.717
Gekkonidae	Phyllurus	platurus	platurus	-34.2307	150.621
Gekkonidae	Phyllurus	platurus	platurus	-34.2322	150.971
Gekkonidae	Phyllurus	platurus	platurus	-34.2322	150.971
Gekkonidae	Phyllurus	platurus	platurus	-34.233	150.983
Gekkonidae	Phyllurus	platurus	platurus	-34.233	150.966
Gekkonidae	Phyllurus	platurus	platurus	-34.2346	150.875
Gekkonidae	Phyllurus	platurus	platurus	-34.2369	150.42
Gekkonidae	Phyllurus	platurus	platurus	-34.2407	150.912
Gekkonidae	Phyllurus	platurus	platurus	-34.246	150.974
Gekkonidae	Phyllurus	platurus	platurus	-34.248	150.971
Gekkonidae	Phyllurus	platurus	platurus	-34.25	150.969
Gekkonidae	Phyllurus	platurus	platurus	-34.2553	150.792
Gekkonidae	Phyllurus	platurus	platurus	-34.2592	150.375
Gekkonidae	Phyllurus	platurus	platurus	-34.2628	150.383
Gekkonidae	Phyllurus	platurus	platurus	-34.28	150.66
Gekkonidae	Phyllurus	platurus	platurus	-34.2827	150.602
Gekkonidae	Phyllurus	platurus	platurus	-34.2915	150.277
Gekkonidae	Phyllurus	platurus	platurus	-34.292	150.199
Gekkonidae	Phyllurus	platurus	platurus	-34.2931	150.936
Gekkonidae	Phyllurus	platurus	platurus	-34.2946	150.639
Gekkonidae	Phyllurus	platurus	platurus	-34.2986	150.712
Gekkonidae	Phyllurus	platurus	platurus	-34.2986	150.712
Gekkonidae	Phyllurus	platurus	platurus	-34.3	150.933
Gekkonidae	Phyllurus	platurus	platurus	-34.3075	150.541
Gekkonidae	Phyllurus	platurus	platurus	-34.32	150.152
Gekkonidae	Phyllurus	platurus	platurus	-34.3236	150.537
Gekkonidae	Phyllurus	platurus	platurus	-34.3286	150.745
Gekkonidae	Phyllurus	platurus	platurus	-34.3294	150.263
Gekkonidae	Phyllurus	platurus	platurus	-34.3294	150.744
Gekkonidae	Phyllurus	platurus	platurus	-34.3304	150.744
Gekkonidae	Phyllurus	platurus	platurus	-34.3341	150.859
Gekkonidae	Phyllurus	platurus	platurus	-34.3355	150.344
Gekkonidae	Phyllurus	platurus	platurus	-34.3393	150.617
Gekkonidae	Phyllurus	platurus	platurus	-34.344	150.627
Gekkonidae	Phyllurus	platurus	platurus	-34.3485	150.745
Gekkonidae	Phyllurus	platurus	platurus	-34.352	150.512
Gekkonidae	Phyllurus	platurus	platurus	-34.352	150.811
Gekkonidae	Phyllurus	platurus	platurus	-34.358	150.816
Gekkonidae	Phyllurus	platurus	platurus	-34.3583	150.67
Gekkonidae	Phyllurus	platurus	platurus	-34.3607	150.81
Gekkonidae	Phyllurus	platurus	platurus	-34.3619	150.823
Gekkonidae	Phyllurus	platurus	platurus	-34.3625	150.823
Gekkonidae	Phyllurus	platurus	platurus	-34.3699	150.83
Gekkonidae	Phyllurus	platurus	platurus	-34.3768	150.714
Gekkonidae	Phyllurus	platurus	platurus	-34.4	150.833
Gekkonidae	Phyllurus	platurus	platurus	-34.4004	150.757
Gekkonidae	Phyllurus	platurus	platurus	-34.4004	150.757
Gekkonidae	Phyllurus	platurus	platurus	-34.4039	150.838
Gekkonidae	Phyllurus	platurus	platurus	-34.4044	150.712
Gekkonidae	Phyllurus	platurus	platurus	-34.411	150.756
Gekkonidae	Phyllurus	platurus	platurus	-34.413	150.716
Gekkonidae	Phyllurus	platurus	platurus	-34.4153	150.743
Gekkonidae	Phyllurus	platurus	platurus	-34.433	150.883
Gekkonidae	Phyllurus	platurus	platurus	-34.433	150.883
Gekkonidae	Phyllurus	platurus	platurus	-34.4416	150.788
Gekkonidae	Phyllurus	platurus	platurus	-34.4444	150.771
Gekkonidae	Phyllurus	platurus	platurus	-34.4462	150.77
Gekkonidae	Phyllurus	platurus	platurus	-34.45	150.45
Gekkonidae	Phyllurus	platurus	platurus	-34.45	150.45
Gekkonidae	Phyllurus	platurus	platurus	-34.4601	150.742
Gekkonidae	Phyllurus	platurus	platurus	-34.5064	150.679
Gekkonidae	Phyllurus	platurus	platurus	-34.566	150.766
Gekkonidae	Phyllurus	platurus	platurus	-34.666	150.85
Gekkonidae	Phyllurus	platurus	platurus	-36.216	150.15
Gekkonidae	Phyllurus	platurus	platurus	-36.8846	149.913
Gekkonidae	Phyllurus	kabikabi	kabikabi	-26.1231	152.317
Gekkonidae	Phyllurus	kabikabi	kabikabi	-26.1231	152.317
Gekkonidae	Phyllurus	kabikabi	kabikabi	-26.1231	152.317
Gekkonidae	Phyllurus	kabikabi	kabikabi	-26.1231	152.317
Gekkonidae	Phyllurus	ossa	hobsoni	-20.3511	148.727
Gekkonidae	Phyllurus	ossa	hobsoni	-20.3956	148.731
Gekkonidae	Saltuarius	cornutus	lin_2	-16.8248	145.633
Gekkonidae	Saltuarius	cornutus	lin_2	-16.6897	145.515
Gekkonidae	Saltuarius	cornutus	lin_2	-15.712	145.276
Gekkonidae	Saltuarius	cornutus	lin_2	-15.712	145.276
Gekkonidae	Saltuarius	cornutus	lin_1	-17.6017	145.639
Gekkonidae	Saltuarius	cornutus	lin_2	-16.101	145.336
Gekkonidae	Saltuarius	cornutus	lin_2	-16.5917	145.283
Gekkonidae	Saltuarius	cornutus	lin_2	-16.5917	145.283
Gekkonidae	Saltuarius	cornutus	lin_2	-16.5917	145.283
Gekkonidae	Saltuarius	cornutus	lin_2	-16.5917	145.283
Gekkonidae	Saltuarius	cornutus	lin_2	-16.5717	145.27
Gekkonidae	Saltuarius	cornutus	lin_1	-17.465	145.475
Gekkonidae	Saltuarius	cornutus	lin_1	-17.465	145.475
Gekkonidae	Saltuarius	cornutus	lin_2	-16.5717	145.27
Gekkonidae	Saltuarius	cornutus	lin_1	-19.0083	146.2
Gekkonidae	Saltuarius	cornutus	lin_2	-15.9417	145.142
Gekkonidae	Saltuarius	cornutus	lin_2	-15.9417	145.142
Gekkonidae	Saltuarius	cornutus	lin_2	-15.9417	145.142
Gekkonidae	Saltuarius	cornutus	lin_2	-15.9417	145.142
Gekkonidae	Saltuarius	cornutus	lin_2	-15.9417	145.142
Gekkonidae	Saltuarius	cornutus	lin_2	-15.9417	145.142
Gekkonidae	Saltuarius	cornutus	lin_2	-15.9417	145.142
Gekkonidae	Saltuarius	cornutus	lin_1	-17.6157	145.571
Gekkonidae	Saltuarius	cornutus	lin_1	-17.6157	145.571
Gekkonidae	Saltuarius	cornutus	lin_1	-19.0083	146.2
Gekkonidae	Saltuarius	cornutus	lin_2	-16.6667	145.5
Gekkonidae	Saltuarius	cornutus	lin_2	-16.5917	145.283
Gekkonidae	Saltuarius	cornutus	lin_1	-17.5	145.6
Gekkonidae	Saltuarius	cornutus	lin_1	-17.5	145.6
Gekkonidae	Saltuarius	cornutus	lin_1	-17.5	145.6
Gekkonidae	Saltuarius	cornutus	lin_1	-17.5	145.6
Gekkonidae	Saltuarius	cornutus	lin_1	-17.5	145.6
Gekkonidae	Saltuarius	cornutus	lin_1	-17.5658	145.644
Gekkonidae	Saltuarius	cornutus	lin_1	-17.5658	145.644
Gekkonidae	Saltuarius	cornutus	lin_2	-16.475	145.317
Gekkonidae	Saltuarius	cornutus	lin_2	-16.475	145.317
Gekkonidae	Saltuarius	cornutus	lin_2	-16.475	145.317
Gekkonidae	Saltuarius	cornutus	lin_2	-16.475	145.317
Gekkonidae	Saltuarius	cornutus	lin_2	-16.475	145.317
Gekkonidae	Saltuarius	cornutus	lin_2	-16.475	145.317
Gekkonidae	Saltuarius	cornutus	lin_2	-16.475	145.317
Gekkonidae	Saltuarius	cornutus	lin_2	-16.475	145.317
Gekkonidae	Saltuarius	cornutus	lin_1	-19.0083	146.2
Gekkonidae	Saltuarius	cornutus	lin_1	-17.095	145.883
Gekkonidae	Saltuarius	cornutus	lin_1	-17.1	145.617
Gekkonidae	Saltuarius	cornutus	lin_1	-17.1	145.617
Gekkonidae	Saltuarius	cornutus	lin_1	-17.4258	145.483
Gekkonidae	Saltuarius	cornutus	lin_1	-17.4258	145.483
Gekkonidae	Saltuarius	cornutus	lin_2	-16.5717	145.27
Gekkonidae	Saltuarius	cornutus	lin_2	-16.5717	145.27
Gekkonidae	Saltuarius	cornutus	lin_2	-16.5717	145.27
Gekkonidae	Saltuarius	cornutus	lin_1	-18.2	145.767
Gekkonidae	Saltuarius	cornutus	lin_1	-18.2	145.767
Gekkonidae	Saltuarius	cornutus	lin_1	-18.2	145.767
Gekkonidae	Saltuarius	cornutus	lin_1	-18.2	145.767
Gekkonidae	Saltuarius	cornutus	lin_1	-19.0083	146.2
Gekkonidae	Saltuarius	cornutus	lin_1	-19.0083	146.2
Gekkonidae	Saltuarius	cornutus	lin_1	-19.0083	146.2
Gekkonidae	Saltuarius	cornutus	lin_1	-17.6157	145.571
Gekkonidae	Saltuarius	cornutus	lin_2	-15.7967	145.233
Gekkonidae	Saltuarius	cornutus	lin_2	-15.7967	145.233
Gekkonidae	Saltuarius	cornutus	lin_2	-16.5717	145.27
Gekkonidae	Saltuarius	cornutus	lin_1	-17.2694	145.674
Gekkonidae	Saltuarius	cornutus	lin_1	-17.2694	145.674
Gekkonidae	Saltuarius	cornutus	lin_1	-17.2833	145.575
Gekkonidae	Saltuarius	cornutus	lin_2	-16.569	145.269
Gekkonidae	Saltuarius	cornutus	lin_1	-17.4258	145.483
Gekkonidae	Saltuarius	cornutus	lin_1	-17.4258	145.483
Gekkonidae	Saltuarius	cornutus	lin_1	-17.4258	145.483
Gekkonidae	Saltuarius	cornutus	lin_1	-17.4258	145.483
Gekkonidae	Saltuarius	cornutus	lin_2	-16.2533	145.042
Gekkonidae	Saltuarius	cornutus	lin_2	-16.2533	145.042
Gekkonidae	Saltuarius	cornutus	lin_1	-17.7833	145.55
Gekkonidae	Saltuarius	cornutus	lin_1	-17.7833	145.55
Gekkonidae	Saltuarius	cornutus	lin_1	-17.7833	145.55
Gekkonidae	Saltuarius	cornutus	lin_1	-17.7833	145.55
Gekkonidae	Saltuarius	cornutus	lin_1	-17.7833	145.55
Gekkonidae	Saltuarius	cornutus	lin_1	-17.7833	145.55
Gekkonidae	Saltuarius	cornutus	lin_1	-17.7833	145.55
Gekkonidae	Saltuarius	cornutus	lin_1	-17.7833	145.55
Gekkonidae	Saltuarius	cornutus	lin_1	-17.7833	145.55
Gekkonidae	Saltuarius	cornutus	lin_2	-15.8898	145.209
Gekkonidae	Saltuarius	cornutus	lin_2	-15.8898	145.209
Gekkonidae	Saltuarius	cornutus	lin_2	-15.8898	145.209
Gekkonidae	Saltuarius	cornutus	lin_2	-15.8898	145.209
Gekkonidae	Saltuarius	cornutus	lin_2	-15.8898	145.209
Gekkonidae	Saltuarius	cornutus	lin_2	-15.8898	145.209
Gekkonidae	Saltuarius	cornutus	lin_2	-15.8898	145.209
Gekkonidae	Saltuarius	cornutus	lin_2	-15.9417	145.142
Gekkonidae	Saltuarius	cornutus	lin_2	-15.9417	145.142
Gekkonidae	Saltuarius	cornutus	lin_1	-17.8512	146.065
Gekkonidae	Saltuarius	cornutus	lin_1	-17.8512	146.065
Gekkonidae	Saltuarius	cornutus	lin_2	-16.8267	145.647
Gekkonidae	Saltuarius	cornutus	lin_2	-16.8267	145.647
Gekkonidae	Saltuarius	cornutus	lin_1	-18.602	145.816
Gekkonidae	Saltuarius	cornutus	lin_1	-19.0073	146.173
Gekkonidae	Saltuarius	cornutus	lin_1	-17.7457	145.567
Gekkonidae	Saltuarius	cornutus	lin_1	-17.7062	145.527
Gekkonidae	Saltuarius	cornutus	lin_1	-17.6995	145.524
Gekkonidae	Saltuarius	cornutus	lin_1	-17.7419	145.567
Gekkonidae	Saltuarius	cornutus	lin_1	-17.6995	145.524
Gekkonidae	Saltuarius	cornutus	lin_1	-17.6995	145.524
Gekkonidae	Saltuarius	cornutus	lin_1	-17.6995	145.524
Gekkonidae	Saltuarius	cornutus	lin_1	-17.7687	145.539
Gekkonidae	Saltuarius	cornutus	lin_1	-17.7687	145.539
Gekkonidae	Saltuarius	cornutus	lin_1	-17.7696	145.535
Gekkonidae	Saltuarius	cornutus	lin_1	-17.7676	145.543
Gekkonidae	Saltuarius	cornutus	lin_1	-17.6995	145.524
Gekkonidae	Saltuarius	cornutus	lin_1	-18.1916	145.749
Gekkonidae	Saltuarius	cornutus	lin_1	-18.1916	145.749
Gekkonidae	Saltuarius	cornutus	lin_1	-18.2263	145.808
Gekkonidae	Saltuarius	cornutus	lin_1	-18.2263	145.808
Gekkonidae	Saltuarius	cornutus	lin_1	-17.7419	145.567
Gekkonidae	Saltuarius	cornutus	lin_1	-17.7427	145.567
Gekkonidae	Saltuarius	cornutus	lin_1	-17.7035	145.523
Gekkonidae	Saltuarius	cornutus	lin_1	-17.7035	145.523
Gekkonidae	Saltuarius	cornutus	lin_1	-17.7035	145.523
Gekkonidae	Saltuarius	cornutus	lin_1	-17.7035	145.523
Gekkonidae	Saltuarius	cornutus	lin_1	-17.7035	145.523
Gekkonidae	Saltuarius	cornutus	lin_1	-17.7035	145.523
Gekkonidae	Saltuarius	cornutus	lin_1	-17.7035	145.523
Gekkonidae	Saltuarius	cornutus	lin_1	-17.7035	145.523
Gekkonidae	Saltuarius	cornutus	lin_1	-17.6995	145.524
Gekkonidae	Saltuarius	cornutus	lin_1	-17.6995	145.524
Gekkonidae	Saltuarius	cornutus	lin_1	-17.7044	145.527
Gekkonidae	Saltuarius	cornutus	lin_1	-17.7467	145.529
Gekkonidae	Saltuarius	cornutus	lin_1	-17.7467	145.529
Gekkonidae	Saltuarius	cornutus	lin_1	-19.0148	146.206
Gekkonidae	Saltuarius	cornutus	lin_1	-19.0148	146.206
Gekkonidae	Saltuarius	cornutus	lin_1	-19.0148	146.206
Gekkonidae	Saltuarius	cornutus	lin_1	-19.0148	146.206
Gekkonidae	Saltuarius	cornutus	lin_1	-19.0148	146.206
Gekkonidae	Saltuarius	cornutus	lin_1	-19.0148	146.206
Gekkonidae	Saltuarius	cornutus	lin_1	-19.0148	146.206
Gekkonidae	Saltuarius	cornutus	lin_1	-18.1916	145.749
Gekkonidae	Saltuarius	cornutus	lin_1	-18.9398	146.148
Gekkonidae	Saltuarius	cornutus	lin_1	-17.3721	145.721
Gekkonidae	Saltuarius	cornutus	lin_1	-17.3746	145.72
Gekkonidae	Saltuarius	cornutus	lin_1	-17.3863	145.745
Gekkonidae	Saltuarius	cornutus	lin_1	-17.3678	145.722
Gekkonidae	Saltuarius	cornutus	lin_2	-16.5528	145.282
Gekkonidae	Saltuarius	cornutus	lin_2	-16.5547	145.28
Gekkonidae	Saltuarius	cornutus	lin_1	-18.2108	145.801
Gekkonidae	Saltuarius	cornutus	lin_2	-16.4735	145.33
Gekkonidae	Saltuarius	cornutus	lin_1	-17.3809	145.739
Gekkonidae	Saltuarius	cornutus	lin_1	-17.385	145.744
Gekkonidae	Saltuarius	cornutus	lin_1	-17.3741	145.718
Gekkonidae	Saltuarius	cornutus	lin_1	-17.3741	145.718
Gekkonidae	Saltuarius	cornutus	lin_1	-17.3692	145.722
Gekkonidae	Saltuarius	cornutus	lin_1	-17.3705	145.721
Gekkonidae	Saltuarius	cornutus	lin_1	-17.3678	145.722
Gekkonidae	Saltuarius	cornutus	lin_1	-17.3746	145.72
Gekkonidae	Saltuarius	cornutus	lin_2	-16.5566	145.277
Gekkonidae	Saltuarius	cornutus	lin_2	-16.5529	145.28
Gekkonidae	Saltuarius	cornutus	lin_2	-16.5547	145.28
Gekkonidae	Saltuarius	cornutus	lin_2	-16.5842	145.3
Gekkonidae	Saltuarius	cornutus	lin_2	-16.5864	145.298
Gekkonidae	Saltuarius	cornutus	lin_1	-18.2146	145.797
Gekkonidae	Saltuarius	cornutus	lin_1	-18.1683	145.726
Gekkonidae	Saltuarius	cornutus	lin_1	-18.1685	145.723
Gekkonidae	Saltuarius	cornutus	lin_1	-18.9457	146.192
Gekkonidae	Saltuarius	cornutus	lin_2	-16.2538	145.038
Gekkonidae	Saltuarius	cornutus	lin_2	-15.8886	145.203
Gekkonidae	Saltuarius	cornutus	lin_1	-17.3755	145.719
Gekkonidae	Saltuarius	cornutus	lin_1	-17.6416	145.506
Gekkonidae	Saltuarius	cornutus	lin_1	-17.7788	145.556
Gekkonidae	Saltuarius	cornutus	lin_1	-18.1916	145.749
Gekkonidae	Saltuarius	cornutus	lin_1	-18.1916	145.749
Gekkonidae	Saltuarius	cornutus	lin_1	-17.3804	145.761
Gekkonidae	Saltuarius	cornutus	lin_1	-17.3804	145.761
Gekkonidae	Saltuarius	cornutus	lin_1	-17.3809	145.739
Gekkonidae	Saltuarius	cornutus	lin_1	-17.6545	145.717
Gekkonidae	Saltuarius	cornutus	lin_1	-17.5993	145.636
Gekkonidae	Saltuarius	cornutus	lin_1	-17.676	145.713
Gekkonidae	Saltuarius	cornutus	lin_1	-17.6995	145.524
Gekkonidae	Saltuarius	cornutus	lin_1	-17.6995	145.524
Gekkonidae	Saltuarius	cornutus	lin_2	-16.4711	145.32
Gekkonidae	Saltuarius	cornutus	lin_2	-16.4697	145.326
Gekkonidae	Saltuarius	cornutus	lin_2	-16.587	145.296
Gekkonidae	Saltuarius	cornutus	lin_2	-16.5784	145.313
Gekkonidae	Saltuarius	cornutus	lin_1	-17.7029	145.524
Gekkonidae	Saltuarius	cornutus	lin_1	-17.6034	145.632
Gekkonidae	Saltuarius	cornutus	lin_1	-17.6707	145.717
Gekkonidae	Saltuarius	cornutus	lin_1	-17.6034	145.632
Gekkonidae	Saltuarius	cornutus	lin_1	-17.7019	145.525
Gekkonidae	Saltuarius	cornutus	lin_2	-16.5842	145.3
Gekkonidae	Saltuarius	cornutus	lin_2	-16.4718	145.324
Gekkonidae	Saltuarius	cornutus	lin_2	-16.4718	145.324
Gekkonidae	Saltuarius	cornutus	lin_2	-16.5529	145.28
Gekkonidae	Saltuarius	cornutus	lin_1	-17.6991	145.523
Gekkonidae	Saltuarius	cornutus	lin_1	-17.2934	145.965
Gekkonidae	Saltuarius	cornutus	lin_1	-17.7029	145.524
Gekkonidae	Saltuarius	cornutus	lin_1	-18.1938	145.745
Gekkonidae	Saltuarius	cornutus	lin_1	-17.6393	145.715
Gekkonidae	Saltuarius	cornutus	lin_1	-17.603	145.632
Gekkonidae	Saltuarius	cornutus	lin_2	-16.4714	145.324
Gekkonidae	Saltuarius	cornutus	lin_2	-16.4441	145.191
Gekkonidae	Saltuarius	cornutus	lin_2	-16.4441	145.191
Gekkonidae	Saltuarius	cornutus	lin_2	-16.4441	145.191
Gekkonidae	Saltuarius	cornutus	lin_2	-16.4441	145.191
Gekkonidae	Saltuarius	cornutus	lin_2	-16.2613	145.041
Gekkonidae	Saltuarius	cornutus	lin_1	-17.6995	145.524
Gekkonidae	Saltuarius	cornutus	lin_1	-17.672	145.716
Gekkonidae	Saltuarius	cornutus	lin_1	-17.7027	145.527
Gekkonidae	Saltuarius	cornutus	lin_2	-16.5838	145.302
Gekkonidae	Saltuarius	cornutus	lin_2	-16.2592	145.046
Gekkonidae	Saltuarius	cornutus	lin_1	-17.6585	145.509
Gekkonidae	Saltuarius	cornutus	lin_1	-17.6585	145.509
Gekkonidae	Saltuarius	cornutus	lin_1	-18.1607	145.688
Gekkonidae	Saltuarius	cornutus	lin_2	-16.4688	145.326
Gekkonidae	Saltuarius	cornutus	lin_2	-16.2591	145.044
Gekkonidae	Saltuarius	cornutus	lin_2	-16.2591	145.044
Gekkonidae	Saltuarius	cornutus	lin_1	-17.603	145.632
Gekkonidae	Saltuarius	cornutus	lin_1	-17.603	145.632
Gekkonidae	Saltuarius	cornutus	lin_2	-16.2592	145.048
Gekkonidae	Saltuarius	cornutus	lin_1	-19.0014	146.208
Gekkonidae	Saltuarius	cornutus	lin_1	-17.7014	145.52
Gekkonidae	Saltuarius	cornutus	lin_1	-17.7007	145.524
Gekkonidae	Saltuarius	cornutus	lin_1	-17.6002	145.635
Gekkonidae	Saltuarius	cornutus	lin_1	-19.0158	146.162
Gekkonidae	Saltuarius	cornutus	lin_1	-19.0026	146.243
Gekkonidae	Saltuarius	cornutus	lin_1	-17.2786	145.576
Gekkonidae	Saltuarius	cornutus	lin_1	-17.2865	145.622
Gekkonidae	Saltuarius	cornutus	lin_1	-17.4282	145.486
Gekkonidae	Saltuarius	cornutus	lin_1	-18.1902	145.747
Gekkonidae	Saltuarius	cornutus	lin_1	-17.5921	145.572
Gekkonidae	Saltuarius	cornutus	lin_1	-17.5921	145.572
Gekkonidae	Saltuarius	cornutus	lin_2	-16.8267	145.647
Gekkonidae	Saltuarius	cornutus	lin_2	-16.8267	145.647
Gekkonidae	Saltuarius	cornutus	lin_1	-17.095	145.883
Gekkonidae	Saltuarius	cornutus	lin_1	-18.2056	145.765
Gekkonidae	Saltuarius	kateae	kateae	-29.1419	152.785
Gekkonidae	Saltuarius	kateae	kateae	-29.1419	152.785
Gekkonidae	Saltuarius	kateae	kateae	-29.1419	152.785
Gekkonidae	Saltuarius	kateae	kateae	-29.1419	152.785
Gekkonidae	Saltuarius	kateae	kateae	-29.1419	152.785
Gekkonidae	Saltuarius	kateae	kateae	-29.2144	152.821
Gekkonidae	Saltuarius	moritzi	moritzi	-30.0511	152.36
Gekkonidae	Saltuarius	moritzi	moritzi	-30.2417	153.093
Gekkonidae	Saltuarius	moritzi	moritzi	-29.8469	152.002
Gekkonidae	Saltuarius	moritzi	moritzi	-32.3439	152.26
Gekkonidae	Saltuarius	moritzi	moritzi	-32.3439	152.26
Gekkonidae	Saltuarius	moritzi	moritzi	-30.4053	152.339
Gekkonidae	Saltuarius	moritzi	moritzi	-30.4053	152.339
Gekkonidae	Saltuarius	moritzi	moritzi	-30.4053	152.339
Gekkonidae	Saltuarius	moritzi	moritzi	-30.6	151.803
Gekkonidae	Saltuarius	moritzi	moritzi	-30.6	151.803
Gekkonidae	Saltuarius	moritzi	moritzi	-30.0361	153.007
Gekkonidae	Saltuarius	moritzi	moritzi	-30.0361	153.007
Gekkonidae	Saltuarius	moritzi	moritzi	-30.2417	153.093
Gekkonidae	Saltuarius	moritzi	moritzi	-30.2417	153.093
Gekkonidae	Saltuarius	moritzi	moritzi	-30.265	153.111
Gekkonidae	Saltuarius	moritzi	moritzi	-31.6156	152.415
Gekkonidae	Saltuarius	moritzi	moritzi	-31.1985	152.226
Gekkonidae	Saltuarius	moritzi	moritzi	-29.4508	152.385
Gekkonidae	Saltuarius	moritzi	moritzi	-30.6	151.803
Gekkonidae	Saltuarius	moritzi	moritzi	-30.6008	151.804
Gekkonidae	Saltuarius	moritzi	moritzi	-31.7231	151.874
Gekkonidae	Saltuarius	moritzi	moritzi	-32.4833	152.033
Gekkonidae	Saltuarius	moritzi	moritzi	-32.5272	152.153
Gekkonidae	Saltuarius	moritzi	moritzi	-32.4167	152.2
Gekkonidae	Saltuarius	moritzi	moritzi	-31.6167	152.25
Gekkonidae	Saltuarius	moritzi	moritzi	-32.3333	152.267
Gekkonidae	Saltuarius	moritzi	moritzi	-31.6167	152.3
Gekkonidae	Saltuarius	moritzi	moritzi	-31.2667	152.317
Gekkonidae	Saltuarius	moritzi	moritzi	-30.505	152.383
Gekkonidae	Saltuarius	moritzi	moritzi	-31.6156	152.415
Gekkonidae	Saltuarius	moritzi	moritzi	-30.4833	152.417
Gekkonidae	Saltuarius	moritzi	moritzi	-32.2833	152.483
Gekkonidae	Saltuarius	moritzi	moritzi	-31.7942	152.533
Gekkonidae	Saltuarius	moritzi	moritzi	-30.4722	152.544
Gekkonidae	Saltuarius	moritzi	moritzi	-31.6361	152.546
Gekkonidae	Saltuarius	moritzi	moritzi	-31.5833	152.55
Gekkonidae	Saltuarius	moritzi	moritzi	-31.6833	152.7
Gekkonidae	Saltuarius	moritzi	moritzi	-31.6833	152.7
Gekkonidae	Saltuarius	moritzi	moritzi	-30.3333	152.717
Gekkonidae	Saltuarius	moritzi	moritzi	-30.6667	152.95
Gekkonidae	Saltuarius	moritzi	moritzi	-30.1333	152.967
Gekkonidae	Saltuarius	moritzi	moritzi	-30.7333	152.983
Gekkonidae	Saltuarius	moritzi	moritzi	-30.0978	153.02
Gekkonidae	Saltuarius	moritzi	moritzi	-30.3	153.133
Gekkonidae	Saltuarius	swaini	swaini	-28.5167	152.733
Gekkonidae	Saltuarius	swaini	swaini	-28.0375	152.389
Gekkonidae	Saltuarius	swaini	swaini	-28.0375	152.389
Gekkonidae	Saltuarius	swaini	swaini	-28.0517	152.394
Gekkonidae	Saltuarius	swaini	swaini	-28.0517	152.394
Gekkonidae	Saltuarius	swaini	swaini	-28.2333	153.133
Gekkonidae	Saltuarius	swaini	swaini	-27.9167	153.183
Gekkonidae	Saltuarius	swaini	swaini	-28.4014	153.282
Gekkonidae	Saltuarius	swaini	swaini	-28.8	152.733
Gekkonidae	Saltuarius	swaini	swaini	-28.3769	153.054
Gekkonidae	Saltuarius	swaini	swaini	-28.2589	152.433
Gekkonidae	Saltuarius	swaini	swaini	-28.2589	152.467
Gekkonidae	Saltuarius	swaini	swaini	-28.6325	152.509
Gekkonidae	Saltuarius	swaini	swaini	-28.3	152.533
Gekkonidae	Saltuarius	swaini	swaini	-28.2667	152.617
Gekkonidae	Saltuarius	swaini	swaini	-28.4256	152.717
Gekkonidae	Saltuarius	swaini	swaini	-28.4	153.05
Gekkonidae	Saltuarius	swaini	swaini	-28.2425	153.083
Gekkonidae	Saltuarius	swaini	swaini	-27.9667	153.15
Gekkonidae	Saltuarius	swaini	swaini	-27.9167	153.167
Gekkonidae	Saltuarius	swaini	swaini	-28.0167	153.183
Gekkonidae	Saltuarius	swaini	swaini	-28.2	153.183
Gekkonidae	Saltuarius	swaini	swaini	-27.9167	153.2
Gekkonidae	Saltuarius	swaini	swaini	-28.1333	153.2
Gekkonidae	Saltuarius	swaini	swaini	-27.8833	153.25
Gekkonidae	Saltuarius	swaini	swaini	-28.4014	153.282
Gekkonidae	Saltuarius	swaini	swaini	-28.3167	153.283
Gekkonidae	Saltuarius	swaini	swaini	-28.5333	153.35
Gekkonidae	Saltuarius	swaini	swaini	-28.0833	153.367
Gekkonidae	Saltuarius	swaini	swaini	-28.3333	153.4
Gekkonidae	Saltuarius	swaini	swaini	-28.1333	153.433
Gekkonidae	Saltuarius	swaini	swaini	-28.3	153.45
Gekkonidae	Saltuarius	wyerba	wyerba	-29.3318	152.168
Gekkonidae	Saltuarius	wyerba	wyerba	-28.3417	152.369
Gekkonidae	Saltuarius	wyerba	wyerba	-28.3414	152.371
Gekkonidae	Saltuarius	wyerba	wyerba	-28.3419	152.371
Gekkonidae	Saltuarius	wyerba	wyerba	-29.535	152.279
Gekkonidae	Saltuarius	wyerba	wyerba	-29.535	152.279
Gekkonidae	Saltuarius	wyerba	wyerba	-29.535	152.279
Gekkonidae	Saltuarius	wyerba	wyerba	-28.8333	151.917
Gekkonidae	Saltuarius	wyerba	wyerba	-28.8333	151.917
Gekkonidae	Saltuarius	wyerba	wyerba	-28.8667	151.867
Gekkonidae	Saltuarius	wyerba	wyerba	-28.8333	151.917
Gekkonidae	Saltuarius	wyerba	wyerba	-28.8333	151.917
Gekkonidae	Saltuarius	wyerba	wyerba	-28.8333	151.917
Gekkonidae	Saltuarius	wyerba	wyerba	-28.8333	151.917
Gekkonidae	Saltuarius	wyerba	wyerba	-28.85	151.917
Gekkonidae	Saltuarius	wyerba	wyerba	-28.8333	151.933
Gekkonidae	Saltuarius	wyerba	wyerba	-28.8333	151.933
Gekkonidae	Saltuarius	wyerba	wyerba	-28.9667	152
Gekkonidae	Saltuarius	wyerba	wyerba	-28.8333	152.033
Gekkonidae	Saltuarius	wyerba	wyerba	-29.75	152.033
Gekkonidae	Saltuarius	wyerba	wyerba	-28.8333	152.033
Gekkonidae	Saltuarius	wyerba	wyerba	-28.8	152.167
Gekkonidae	Saltuarius	wyerba	wyerba	-29.5083	152.19
Gekkonidae	Saltuarius	wyerba	wyerba	-29.1381	152.319
Gekkonidae	Saltuarius	wyerba	wyerba	-28.3333	152.367
Gekkonidae	Saltuarius	eximus	eximus	-14.2773	144.491
Agamidae	Hypsilurus	boydii	lin_1	-16.1333	145.317
Agamidae	Hypsilurus	boydii	lin_2	-17.5	145.6
Agamidae	Hypsilurus	boydii	lin_2	-17.5	145.6
Agamidae	Hypsilurus	boydii	lin_2	-17.6017	145.638
Agamidae	Hypsilurus	boydii	lin_2	-17.6017	145.638
Agamidae	Hypsilurus	boydii	lin_2	-17.5	145.6
Agamidae	Hypsilurus	boydii	lin_2	-17.5	145.6
Agamidae	Hypsilurus	boydii	lin_2	-17.5	145.6
Agamidae	Hypsilurus	boydii	lin_2	-17.5	145.6
Agamidae	Hypsilurus	boydii	lin_2	-17.5	145.6
Agamidae	Hypsilurus	boydii	lin_1	-16.475	145.317
Agamidae	Hypsilurus	boydii	lin_1	-16.475	145.317
Agamidae	Hypsilurus	boydii	lin_1	-16.475	145.317
Agamidae	Hypsilurus	boydii	lin_1	-16.475	145.317
Agamidae	Hypsilurus	boydii	lin_1	-16.475	145.317
Agamidae	Hypsilurus	boydii	lin_1	-16.5717	145.283
Agamidae	Hypsilurus	boydii	lin_1	-16.5717	145.283
Agamidae	Hypsilurus	boydii	lin_1	-16.5717	145.283
Agamidae	Hypsilurus	boydii	lin_1	-16.5717	145.283
Agamidae	Hypsilurus	boydii	lin_1	-16.5717	145.283
Agamidae	Hypsilurus	boydii	lin_1	-16.5717	145.283
Agamidae	Hypsilurus	boydii	lin_1	-16.5717	145.283
Agamidae	Hypsilurus	boydii	lin_1	-16.5717	145.283
Agamidae	Hypsilurus	boydii	lin_1	-16.5717	145.283
Agamidae	Hypsilurus	boydii	lin_1	-16.5717	145.283
Agamidae	Hypsilurus	boydii	lin_2	-19.0083	146.2
Agamidae	Hypsilurus	boydii	lin_2	-19.0083	146.2
Agamidae	Hypsilurus	boydii	lin_1	-16.475	145.317
Agamidae	Hypsilurus	boydii	lin_1	-16.475	145.317
Agamidae	Hypsilurus	boydii	lin_1	-16.475	145.317
Agamidae	Hypsilurus	boydii	lin_1	-16.475	145.317
Agamidae	Hypsilurus	boydii	lin_1	-16.475	145.317
Agamidae	Hypsilurus	boydii	lin_1	-16.475	145.317
Agamidae	Hypsilurus	boydii	lin_1	-16.475	145.317
Agamidae	Hypsilurus	boydii	lin_1	-16.475	145.317
Agamidae	Hypsilurus	boydii	lin_1	-16.475	145.317
Agamidae	Hypsilurus	boydii	lin_1	-16.475	145.317
Agamidae	Hypsilurus	boydii	lin_1	-16.5717	145.27
Agamidae	Hypsilurus	boydii	lin_1	-16.475	145.317
Agamidae	Hypsilurus	boydii	lin_2	-17.5	145.6
Agamidae	Hypsilurus	boydii	lin_1	-15.9417	145.142
Agamidae	Hypsilurus	boydii	lin_1	-15.9417	145.142
Agamidae	Hypsilurus	boydii	lin_2	-17.8512	146.065
Agamidae	Hypsilurus	boydii	lin_2	-17.8512	146.065
Agamidae	Hypsilurus	boydii	lin_2	-17.7027	145.527
Agamidae	Hypsilurus	boydii	lin_2	-17.7728	145.536
Agamidae	Hypsilurus	boydii	lin_2	-18.2267	145.812
Agamidae	Hypsilurus	boydii	lin_2	-19.0073	146.173
Agamidae	Hypsilurus	boydii	lin_2	-17.7478	145.526
Agamidae	Hypsilurus	boydii	lin_1	-16.5728	145.263
Agamidae	Hypsilurus	boydii	lin_1	-16.5719	145.265
Agamidae	Hypsilurus	boydii	lin_1	-16.5719	145.265
Agamidae	Hypsilurus	boydii	lin_1	-16.5719	145.267
Agamidae	Hypsilurus	boydii	lin_1	-16.5693	145.269
Agamidae	Hypsilurus	boydii	lin_1	-15.8896	145.216
Agamidae	Hypsilurus	boydii	lin_2	-17.6995	145.524
Agamidae	Hypsilurus	boydii	lin_1	-16.4718	145.324
Agamidae	Hypsilurus	boydii	lin_1	-16.5776	145.308
Agamidae	Hypsilurus	boydii	lin_1	-16.5776	145.308
Agamidae	Hypsilurus	boydii	lin_1	-16.4705	145.325
Agamidae	Hypsilurus	boydii	lin_1	-16.5777	145.304
Agamidae	Hypsilurus	boydii	lin_2	-17.6002	145.635
Agamidae	Hypsilurus	boydii	lin_2	-17.6107	145.765
Agamidae	Hypsilurus	boydii	lin_1	-16.4697	145.326
Agamidae	Hypsilurus	boydii	lin_1	-16.5774	145.311
Agamidae	Hypsilurus	boydii	lin_2	-17.7027	145.527
Agamidae	Hypsilurus	boydii	lin_1	-16.5776	145.306
Agamidae	Hypsilurus	boydii	lin_1	-16.4714	145.324
Agamidae	Hypsilurus	boydii	lin_1	-16.4714	145.324
Agamidae	Hypsilurus	boydii	lin_1	-16.4688	145.326
Agamidae	Hypsilurus	boydii	lin_1	-16.5391	145.366
Agamidae	Hypsilurus	boydii	lin_2	-17.7007	145.524
Agamidae	Hypsilurus	boydii	lin_1	-16.1727	145.364
Scincidae	Saproscincus	basiliscus	lin_1	-17.2208	145.7
Scincidae	Saproscincus	basiliscus	lin_1	-17.2208	145.7
Scincidae	Saproscincus	basiliscus	lin_1	-17.152	145.557
Scincidae	Saproscincus	basiliscus	lin_1	-16.101	145.336
Scincidae	Saproscincus	basiliscus	lin_1	-16.101	145.336
Scincidae	Saproscincus	basiliscus	lin_1	-16.101	145.336
Scincidae	Saproscincus	basiliscus	lin_1	-17.0917	145.878
Scincidae	Saproscincus	basiliscus	lin_1	-17.0917	145.878
Scincidae	Saproscincus	basiliscus	lin_1	-17.0917	145.878
Scincidae	Saproscincus	basiliscus	lin_1	-17.0917	145.878
Scincidae	Saproscincus	basiliscus	lin_1	-17.095	145.883
Scincidae	Saproscincus	basiliscus	lin_1	-17.095	145.883
Scincidae	Saproscincus	basiliscus	lin_1	-17.1083	145.883
Scincidae	Saproscincus	basiliscus	lin_1	-18.6	145.798
Scincidae	Saproscincus	basiliscus	lin_1	-18.6	145.798
Scincidae	Saproscincus	basiliscus	lin_1	-18.6	145.798
Scincidae	Saproscincus	basiliscus	lin_1	-18.6	145.798
Scincidae	Saproscincus	basiliscus	lin_1	-18.6	145.798
Scincidae	Saproscincus	basiliscus	lin_1	-18.6	145.798
Scincidae	Saproscincus	basiliscus	lin_1	-17.4393	145.858
Scincidae	Saproscincus	basiliscus	lin_1	-17.4393	145.858
Scincidae	Saproscincus	basiliscus	lin_1	-16.7314	145.569
Scincidae	Saproscincus	basiliscus	lin_2	-19.4773	146.986
Scincidae	Saproscincus	basiliscus	lin_1	-16.985	145.652
Scincidae	Saproscincus	basiliscus	lin_1	-16.5108	145.269
Scincidae	Saproscincus	basiliscus	lin_1	-16.7926	145.649
Scincidae	Saproscincus	basiliscus	lin_1	-16.8267	145.647
Scincidae	Saproscincus	basiliscus	lin_2	-18.4167	146.267
Scincidae	Saproscincus	basiliscus	lin_2	-18.4167	146.267
Scincidae	Saproscincus	basiliscus	lin_2	-18.4167	146.267
Scincidae	Saproscincus	basiliscus	lin_1	-17.7365	145.566
Scincidae	Saproscincus	basiliscus	lin_1	-17.7365	145.566
Scincidae	Saproscincus	basiliscus	lin_1	-17.8691	146.067
Scincidae	Saproscincus	basiliscus	lin_1	-17.7365	145.566
Scincidae	Saproscincus	basiliscus	lin_1	-16.7314	145.569
Scincidae	Saproscincus	basiliscus	lin_1	-18.1879	145.741
Scincidae	Saproscincus	basiliscus	lin_1	-18.1889	145.743
Scincidae	Saproscincus	basiliscus	lin_1	-18.2043	145.759
Scincidae	Saproscincus	basiliscus	lin_1	-18.2072	145.764
Scincidae	Saproscincus	basiliscus	lin_1	-18.2072	145.764
Scincidae	Saproscincus	basiliscus	lin_1	-18.2058	145.76
Scincidae	Saproscincus	basiliscus	lin_1	-18.1916	145.749
Scincidae	Saproscincus	basiliscus	lin_1	-18.1916	145.749
Scincidae	Saproscincus	basiliscus	lin_1	-18.1938	145.745
Scincidae	Saproscincus	basiliscus	lin_1	-18.1938	145.745
Scincidae	Saproscincus	basiliscus	lin_2	-19.0125	146.205
Scincidae	Saproscincus	basiliscus	lin_2	-19.0134	146.206
Scincidae	Saproscincus	basiliscus	lin_1	-17.7027	145.527
Scincidae	Saproscincus	basiliscus	lin_1	-17.7467	145.532
Scincidae	Saproscincus	basiliscus	lin_1	-17.7464	145.534
Scincidae	Saproscincus	basiliscus	lin_1	-17.7464	145.534
Scincidae	Saproscincus	basiliscus	lin_1	-17.7467	145.529
Scincidae	Saproscincus	basiliscus	lin_1	-17.7395	145.566
Scincidae	Saproscincus	basiliscus	lin_1	-17.7395	145.566
Scincidae	Saproscincus	basiliscus	lin_1	-17.6995	145.524
Scincidae	Saproscincus	basiliscus	lin_1	-18.1938	145.745
Scincidae	Saproscincus	basiliscus	lin_1	-18.1879	145.741
Scincidae	Saproscincus	basiliscus	lin_1	-18.1916	145.749
Scincidae	Saproscincus	basiliscus	lin_1	-18.1901	145.745
Scincidae	Saproscincus	basiliscus	lin_1	-18.2076	145.762
Scincidae	Saproscincus	basiliscus	lin_1	-18.2263	145.808
Scincidae	Saproscincus	basiliscus	lin_1	-18.2074	145.761
Scincidae	Saproscincus	basiliscus	lin_1	-18.2283	145.811
Scincidae	Saproscincus	basiliscus	lin_1	-18.2283	145.811
Scincidae	Saproscincus	basiliscus	lin_1	-18.1889	145.743
Scincidae	Saproscincus	basiliscus	lin_1	-18.1889	145.743
Scincidae	Saproscincus	basiliscus	lin_1	-18.1889	145.743
Scincidae	Saproscincus	basiliscus	lin_1	-18.1916	145.749
Scincidae	Saproscincus	basiliscus	lin_1	-18.1938	145.745
[truncated: 6,704 more rows]

## Sheet: Record count by species
Genus	Species	# of records identified by lineage
Hypsilurus	boydii	73
Carphodactylus	laevis	188
Cyrtodactylus	adorus	5
Cyrtodactylus	hoskini	2
Cyrtodactylus	mcdonaldi	17
Cyrtodactylus	pronarus	5
Cyrtodactylus	tuberculatus	42
Phyllurus	amnicola	4
Phyllurus	caudiannulatus	16
Phyllurus	championae	19
Phyllurus	gulbaru	2
Phyllurus	isis	9
Phyllurus	kabikabi	4
Phyllurus	nepthys	95
Phyllurus	ossa	30
Phyllurus	platurus	1080
Saltuarius	cornutus	231
Saltuarius	eximus	1
Saltuarius	kateae	6
Saltuarius	moritzi	44
Saltuarius	swaini	32
Saltuarius	wyerba	25
Litoria	dayi	31
Litoria	myola	19
Litoria	nannotis	136
Litoria	pearsoniana	11
Litoria	rheocola	101
Litoria	serrata	109
Mixophyes	carbinensis	21
Mixophyes	coggeri	37
Mixophyes	schevilli	57
Carlia	rhomboidalis	179
Carlia	rubrigularis	854
Eulamprus	amplus	63
Eulamprus	murrayi	961
Eulamprus	tigrinus	29
Glaphyromorphus	fuscicaudis	69
Gnypetoscincus	queenslandiae	1351
Lampropholis	adonis	54
Lampropholis	coggeri	1542
Lampropholis	robertsi	208
Saproscincus	basiliscus	378
Saproscincus	challengeri	40
Saproscincus	czechurai	116
Saproscincus	eungellensis	12
Saproscincus	hannahae	27
Saproscincus	lewisi	47
Saproscincus	mustelinus	37
Saproscincus	rosei	146
Saproscincus	saltus	1
Saproscincus	spectabilis	21
Saproscincus	tetradactylus	116
